# Supplementary material for: Interactions between Enterohemorrhagic Escherichia coli (EHEC) and Gut Commensals at the Interface of Human Colonoids
Source: mBio. 2022 May 31;13(3):e01321-22. doi: 10.1128/mbio.01321-22 (PMC9239246; doi:10.1128/mbio.01321-22)
Supplement: TABLE S3 [file mbio.01321-22-s0003.xlsx]

## Sheet: EHECvsMock.up_KEGGenrich
KEGGID	Description	padj	geneID	geneName	keggID	Count
hsa04668	TNF signaling pathway	2.77033	ENSG00000081041/ENSG00000163739/ENSG00000100906/ENSG00000118503/ENSG00000115009/ENSG00000164400/ENSG00000107968/ENSG00000023445/ENSG00000128342/ENSG00000069399/ENSG00000171223/ENSG00000170345/ENSG00000184371/ENSG00000163734/ENSG00000090339/ENSG00000108691/ENSG00000125538/ENSG00000056558/ENSG00000006210/ENSG00000167207	CXCL2/CXCL1/NFKBIA/TNFAIP3/CCL20/CSF2/MAP3K8/BIRC3/LIF/BCL3/JUNB/FOS/CSF1/CXCL3/ICAM1/CCL2/IL1B/TRAF1/CX3CL1/NOD2	hsa:2920/hsa:2919/hsa:4792/hsa:7128/hsa:6364/hsa:1437/hsa:1326/hsa:330/hsa:3976/hsa:602/hsa:3726/hsa:2353/hsa:1435/hsa:2921/hsa:3383/hsa:6347/hsa:3553/hsa:7185/hsa:6376/hsa:64127	20
hsa05323	Rheumatoid arthritis	1.51095e+06	ENSG00000163739/ENSG00000112715/ENSG00000115009/ENSG00000164400/ENSG00000115008/ENSG00000170345/ENSG00000184371/ENSG00000169429/ENSG00000090339/ENSG00000108691/ENSG00000125538/ENSG00000124875	CXCL1/VEGFA/CCL20/CSF2/IL1A/FOS/CSF1/CXCL8/ICAM1/CCL2/IL1B/CXCL6	hsa:2919/hsa:7422/hsa:6364/hsa:1437/hsa:3552/hsa:2353/hsa:1435/hsa:3576/hsa:3383/hsa:6347/hsa:3553/hsa:6372	12
hsa04657	IL-17 signaling pathway	1.95393e+06	ENSG00000081041/ENSG00000163739/ENSG00000100906/ENSG00000118503/ENSG00000115009/ENSG00000164400/ENSG00000124391/ENSG00000170345/ENSG00000169429/ENSG00000163734/ENSG00000108691/ENSG00000125538/ENSG00000124875	CXCL2/CXCL1/NFKBIA/TNFAIP3/CCL20/CSF2/IL17C/FOS/CXCL8/CXCL3/CCL2/IL1B/CXCL6	hsa:2920/hsa:2919/hsa:4792/hsa:7128/hsa:6364/hsa:1437/hsa:27189/hsa:2353/hsa:3576/hsa:2921/hsa:6347/hsa:3553/hsa:6372	13
hsa04060	Cytokine-cytokine receptor interaction	1.64139e+07	ENSG00000081041/ENSG00000163739/ENSG00000115009/ENSG00000121966/ENSG00000164400/ENSG00000115008/ENSG00000128342/ENSG00000124391/ENSG00000184371/ENSG00000169429/ENSG00000163734/ENSG00000108691/ENSG00000125538/ENSG00000187266/ENSG00000102962/ENSG00000124875/ENSG00000006210	CXCL2/CXCL1/CCL20/CXCR4/CSF2/IL1A/LIF/IL17C/CSF1/CXCL8/CXCL3/CCL2/IL1B/EPOR/CCL22/CXCL6/CX3CL1	hsa:2920/hsa:2919/hsa:6364/hsa:7852/hsa:1437/hsa:3552/hsa:3976/hsa:27189/hsa:1435/hsa:3576/hsa:2921/hsa:6347/hsa:3553/hsa:2057/hsa:6367/hsa:6372/hsa:6376	17
hsa04010	MAPK signaling pathway	4.5236e+09	ENSG00000138166/ENSG00000112715/ENSG00000169242/ENSG00000139318/ENSG00000142627/ENSG00000115008/ENSG00000107968/ENSG00000109321/ENSG00000170345/ENSG00000184371/ENSG00000123358/ENSG00000125538/ENSG00000143507/ENSG00000175197/ENSG00000162344/ENSG00000128340/ENSG00000185652	DUSP5/VEGFA/EFNA1/DUSP6/EPHA2/IL1A/MAP3K8/AREG/FOS/CSF1/NR4A1/IL1B/DUSP10/DDIT3/FGF19/RAC2/NTF3	hsa:1847/hsa:7422/hsa:1942/hsa:1848/hsa:1969/hsa:3552/hsa:1326/hsa:374/hsa:2353/hsa:1435/hsa:3164/hsa:3553/hsa:11221/hsa:1649/hsa:9965/hsa:5880/hsa:4908	17
hsa04062	Chemokine signaling pathway	9.42417e+09	ENSG00000081041/ENSG00000163739/ENSG00000100906/ENSG00000115009/ENSG00000121966/ENSG00000169429/ENSG00000163734/ENSG00000108691/ENSG00000128340/ENSG00000102962/ENSG00000124875/ENSG00000006210	CXCL2/CXCL1/NFKBIA/CCL20/CXCR4/CXCL8/CXCL3/CCL2/RAC2/CCL22/CXCL6/CX3CL1	hsa:2920/hsa:2919/hsa:4792/hsa:6364/hsa:7852/hsa:3576/hsa:2921/hsa:6347/hsa:5880/hsa:6367/hsa:6372/hsa:6376	12
hsa04064	NF-kappa B signaling pathway	0.000128508436146201	ENSG00000081041/ENSG00000100906/ENSG00000118503/ENSG00000023445/ENSG00000169429/ENSG00000090339/ENSG00000125538/ENSG00000122861/ENSG00000056558	CXCL2/NFKBIA/TNFAIP3/BIRC3/CXCL8/ICAM1/IL1B/PLAU/TRAF1	hsa:2920/hsa:4792/hsa:7128/hsa:330/hsa:3576/hsa:3383/hsa:3553/hsa:5328/hsa:7185	9
hsa05132	Salmonella infection	0.000128508436146201	ENSG00000081041/ENSG00000163739/ENSG00000164400/ENSG00000007171/ENSG00000115008/ENSG00000170345/ENSG00000169429/ENSG00000163734/ENSG00000125538	CXCL2/CXCL1/CSF2/NOS2/IL1A/FOS/CXCL8/CXCL3/IL1B	hsa:2920/hsa:2919/hsa:1437/hsa:4843/hsa:3552/hsa:2353/hsa:3576/hsa:2921/hsa:3553	9
hsa05134	Legionellosis	0.000342277432165998	ENSG00000081041/ENSG00000163739/ENSG00000100906/ENSG00000013441/ENSG00000169429/ENSG00000163734/ENSG00000125538	CXCL2/CXCL1/NFKBIA/CLK1/CXCL8/CXCL3/IL1B	hsa:2920/hsa:2919/hsa:4792/hsa:1195/hsa:3576/hsa:2921/hsa:3553	7
hsa04621	NOD-like receptor signaling pathway	0.000371940368499071	ENSG00000081041/ENSG00000163739/ENSG00000100906/ENSG00000118503/ENSG00000023445/ENSG00000169429/ENSG00000163734/ENSG00000108691/ENSG00000125538/ENSG00000213928/ENSG00000167207	CXCL2/CXCL1/NFKBIA/TNFAIP3/BIRC3/CXCL8/CXCL3/CCL2/IL1B/IRF9/NOD2	hsa:2920/hsa:2919/hsa:4792/hsa:7128/hsa:330/hsa:3576/hsa:2921/hsa:6347/hsa:3553/hsa:10379/hsa:64127	11
hsa05167	Kaposi sarcoma-associated herpesvirus infection	0.000514035927291981	ENSG00000081041/ENSG00000163739/ENSG00000100906/ENSG00000112715/ENSG00000128016/ENSG00000164400/ENSG00000170345/ENSG00000169429/ENSG00000163734/ENSG00000090339/ENSG00000213928	CXCL2/CXCL1/NFKBIA/VEGFA/ZFP36/CSF2/FOS/CXCL8/CXCL3/ICAM1/IRF9	hsa:2920/hsa:2919/hsa:4792/hsa:7422/hsa:7538/hsa:1437/hsa:2353/hsa:3576/hsa:2921/hsa:3383/hsa:10379	11
hsa04933	AGE-RAGE signaling pathway in diabetic complications	0.00189412435823419	ENSG00000112715/ENSG00000137193/ENSG00000115008/ENSG00000117525/ENSG00000169429/ENSG00000090339/ENSG00000108691/ENSG00000125538	VEGFA/PIM1/IL1A/F3/CXCL8/ICAM1/CCL2/IL1B	hsa:7422/hsa:5292/hsa:3552/hsa:2152/hsa:3576/hsa:3383/hsa:6347/hsa:3553	8
hsa05418	Fluid shear stress and atherosclerosis	0.00256262723059874	ENSG00000112715/ENSG00000124145/ENSG00000115008/ENSG00000170345/ENSG00000090339/ENSG00000108691/ENSG00000125538/ENSG00000128340/ENSG00000213366	VEGFA/SDC4/IL1A/FOS/ICAM1/CCL2/IL1B/RAC2/GSTM2	hsa:7422/hsa:6385/hsa:3552/hsa:2353/hsa:3383/hsa:6347/hsa:3553/hsa:5880/hsa:2946	9
hsa05202	Transcriptional misregulation in cancer	0.00395224823050036	ENSG00000144802/ENSG00000164400/ENSG00000139318/ENSG00000023445/ENSG00000169429/ENSG00000162924/ENSG00000175197/ENSG00000122861/ENSG00000056558/ENSG00000113916	NFKBIZ/CSF2/DUSP6/BIRC3/CXCL8/REL/DDIT3/PLAU/TRAF1/BCL6	hsa:64332/hsa:1437/hsa:1848/hsa:330/hsa:3576/hsa:5966/hsa:1649/hsa:5328/hsa:7185/hsa:604	10
hsa05200	Pathways in cancer	0.00437748333801446	ENSG00000100906/ENSG00000112715/ENSG00000137193/ENSG00000121966/ENSG00000007171/ENSG00000105327/ENSG00000117394/ENSG00000023445/ENSG00000134954/ENSG00000170345/ENSG00000169429/ENSG00000162344/ENSG00000128340/ENSG00000187266/ENSG00000056558/ENSG00000160271/ENSG00000213366/ENSG00000269858	NFKBIA/VEGFA/PIM1/CXCR4/NOS2/BBC3/SLC2A1/BIRC3/ETS1/FOS/CXCL8/FGF19/RAC2/EPOR/TRAF1/RALGDS/GSTM2/EGLN2	hsa:4792/hsa:7422/hsa:5292/hsa:7852/hsa:4843/hsa:27113/hsa:6513/hsa:330/hsa:2113/hsa:2353/hsa:3576/hsa:9965/hsa:5880/hsa:2057/hsa:7185/hsa:5900/hsa:2946/hsa:112398	18
hsa05133	Pertussis	0.00745769259021844	ENSG00000007171/ENSG00000115008/ENSG00000170345/ENSG00000169429/ENSG00000125538/ENSG00000124875	NOS2/IL1A/FOS/CXCL8/IL1B/CXCL6	hsa:4843/hsa:3552/hsa:2353/hsa:3576/hsa:3553/hsa:6372	6
hsa04940	Type I diabetes mellitus	0.0116989291031053	ENSG00000115008/ENSG00000125538/ENSG00000128683	IL1A/IL1B/GAD1	hsa:3552/hsa:3553/hsa:2571	3
hsa04014	Ras signaling pathway	0.0134011933148092	ENSG00000112715/ENSG00000169242/ENSG00000142627/ENSG00000134954/ENSG00000184371/ENSG00000162924/ENSG00000162344/ENSG00000128340/ENSG00000160271/ENSG00000185652	VEGFA/EFNA1/EPHA2/ETS1/CSF1/REL/FGF19/RAC2/RALGDS/NTF3	hsa:7422/hsa:1942/hsa:1969/hsa:2113/hsa:1435/hsa:5966/hsa:9965/hsa:5880/hsa:5900/hsa:4908	10
hsa05144	Malaria	0.0134011933148092	ENSG00000169429/ENSG00000090339/ENSG00000108691/ENSG00000125538	CXCL8/ICAM1/CCL2/IL1B	hsa:3576/hsa:3383/hsa:6347/hsa:3553	4
hsa04380	Osteoclast differentiation	0.0134011933148092	ENSG00000100906/ENSG00000115008/ENSG00000171223/ENSG00000170345/ENSG00000184371/ENSG00000125538/ENSG00000213928	NFKBIA/IL1A/JUNB/FOS/CSF1/IL1B/IRF9	hsa:4792/hsa:3552/hsa:3726/hsa:2353/hsa:1435/hsa:3553/hsa:10379	7
hsa05140	Leishmaniasis	0.0135145683504302	ENSG00000100906/ENSG00000007171/ENSG00000115008/ENSG00000170345/ENSG00000125538	NFKBIA/NOS2/IL1A/FOS/IL1B	hsa:4792/hsa:4843/hsa:3552/hsa:2353/hsa:3553	5
hsa04640	Hematopoietic cell lineage	0.0141643602774534	ENSG00000164400/ENSG00000115008/ENSG00000184371/ENSG00000125538/ENSG00000187266	CSF2/IL1A/CSF1/IL1B/EPOR	hsa:1437/hsa:3552/hsa:1435/hsa:3553/hsa:2057	5
hsa05142	Chagas disease (American trypanosomiasis)	0.0190131646494492	ENSG00000100906/ENSG00000007171/ENSG00000170345/ENSG00000169429/ENSG00000108691/ENSG00000125538	NFKBIA/NOS2/FOS/CXCL8/CCL2/IL1B	hsa:4792/hsa:4843/hsa:2353/hsa:3576/hsa:6347/hsa:3553	6
hsa04932	Non-alcoholic fatty liver disease (NAFLD)	0.0190131646494492	ENSG00000198804/ENSG00000198938/ENSG00000115008/ENSG00000198712/ENSG00000198727/ENSG00000169429/ENSG00000125538/ENSG00000175197	MT-CO1/MT-CO3/IL1A/MT-CO2/MT-CYB/CXCL8/IL1B/DDIT3	hsa:4512/hsa:4514/hsa:3552/hsa:4513/hsa:4519/hsa:3576/hsa:3553/hsa:1649	8
hsa04260	Cardiac muscle contraction	0.035206993314378	ENSG00000198804/ENSG00000198938/ENSG00000198712/ENSG00000198727/ENSG00000118194	MT-CO1/MT-CO3/MT-CO2/MT-CYB/TNNT2	hsa:4512/hsa:4514/hsa:4513/hsa:4519/hsa:7139	5
hsa00190	Oxidative phosphorylation	0.0403381229726396	ENSG00000198886/ENSG00000212907/ENSG00000198804/ENSG00000198938/ENSG00000198899/ENSG00000198712/ENSG00000198727	MT-ND4/MT-ND4L/MT-CO1/MT-CO3/MT-ATP6/MT-CO2/MT-CYB	hsa:4538/hsa:4539/hsa:4512/hsa:4514/hsa:4508/hsa:4513/hsa:4519	7
hsa05164	Influenza A	0.0403488273633816	ENSG00000100906/ENSG00000115008/ENSG00000169429/ENSG00000090339/ENSG00000108691/ENSG00000125538/ENSG00000213928	NFKBIA/IL1A/CXCL8/ICAM1/CCL2/IL1B/IRF9	hsa:4792/hsa:3552/hsa:3576/hsa:3383/hsa:6347/hsa:3553/hsa:10379	7
hsa05162	Measles	0.0403488273633816	ENSG00000100906/ENSG00000118503/ENSG00000115008/ENSG00000105327/ENSG00000125538/ENSG00000213928	NFKBIA/TNFAIP3/IL1A/BBC3/IL1B/IRF9	hsa:4792/hsa:7128/hsa:3552/hsa:27113/hsa:3553/hsa:10379	6

## Sheet: EHEC_MCvsMock.up_KEGGenrich
KEGGID	Description	padj	geneID	geneName	keggID	Count
hsa04668	TNF signaling pathway	40329.8	ENSG00000081041/ENSG00000100906/ENSG00000115009/ENSG00000163734/ENSG00000118503/ENSG00000164400/ENSG00000023445/ENSG00000107968/ENSG00000163739/ENSG00000006210/ENSG00000069399/ENSG00000128342/ENSG00000170345/ENSG00000090339/ENSG00000184371/ENSG00000108691/ENSG00000125538	CXCL2/NFKBIA/CCL20/CXCL3/TNFAIP3/CSF2/BIRC3/MAP3K8/CXCL1/CX3CL1/BCL3/LIF/FOS/ICAM1/CSF1/CCL2/IL1B	hsa:2920/hsa:4792/hsa:6364/hsa:2921/hsa:7128/hsa:1437/hsa:330/hsa:1326/hsa:2919/hsa:6376/hsa:602/hsa:3976/hsa:2353/hsa:3383/hsa:1435/hsa:6347/hsa:3553	17
hsa05323	Rheumatoid arthritis	5.52136e+06	ENSG00000112715/ENSG00000115009/ENSG00000164400/ENSG00000115008/ENSG00000163739/ENSG00000170345/ENSG00000090339/ENSG00000169429/ENSG00000184371/ENSG00000108691/ENSG00000125538/ENSG00000124875	VEGFA/CCL20/CSF2/IL1A/CXCL1/FOS/ICAM1/CXCL8/CSF1/CCL2/IL1B/CXCL6	hsa:7422/hsa:6364/hsa:1437/hsa:3552/hsa:2919/hsa:2353/hsa:3383/hsa:3576/hsa:1435/hsa:6347/hsa:3553/hsa:6372	12
hsa04657	IL-17 signaling pathway	5.52136e+06	ENSG00000081041/ENSG00000100906/ENSG00000115009/ENSG00000163734/ENSG00000118503/ENSG00000164400/ENSG00000163739/ENSG00000170345/ENSG00000124391/ENSG00000169429/ENSG00000108691/ENSG00000125538/ENSG00000124875	CXCL2/NFKBIA/CCL20/CXCL3/TNFAIP3/CSF2/CXCL1/FOS/IL17C/CXCL8/CCL2/IL1B/CXCL6	hsa:2920/hsa:4792/hsa:6364/hsa:2921/hsa:7128/hsa:1437/hsa:2919/hsa:2353/hsa:27189/hsa:3576/hsa:6347/hsa:3553/hsa:6372	13
hsa04060	Cytokine-cytokine receptor interaction	1.29529e+08	ENSG00000081041/ENSG00000115009/ENSG00000163734/ENSG00000164400/ENSG00000121966/ENSG00000115008/ENSG00000163739/ENSG00000006210/ENSG00000128342/ENSG00000124391/ENSG00000169429/ENSG00000184371/ENSG00000108691/ENSG00000125538/ENSG00000187266/ENSG00000124875/ENSG00000102962	CXCL2/CCL20/CXCL3/CSF2/CXCR4/IL1A/CXCL1/CX3CL1/LIF/IL17C/CXCL8/CSF1/CCL2/IL1B/EPOR/CXCL6/CCL22	hsa:2920/hsa:6364/hsa:2921/hsa:1437/hsa:7852/hsa:3552/hsa:2919/hsa:6376/hsa:3976/hsa:27189/hsa:3576/hsa:1435/hsa:6347/hsa:3553/hsa:2057/hsa:6372/hsa:6367	17
hsa04010	MAPK signaling pathway	0.000181379350328866	ENSG00000112715/ENSG00000138166/ENSG00000169242/ENSG00000139318/ENSG00000109321/ENSG00000115008/ENSG00000107968/ENSG00000170345/ENSG00000184371/ENSG00000125538/ENSG00000143507/ENSG00000175197/ENSG00000128340/ENSG00000162344/ENSG00000185652/ENSG00000168970/ENSG00000157404	VEGFA/DUSP5/EFNA1/DUSP6/AREG/IL1A/MAP3K8/FOS/CSF1/IL1B/DUSP10/DDIT3/RAC2/FGF19/NTF3/JMJD7-PLA2G4B/KIT	hsa:7422/hsa:1847/hsa:1942/hsa:1848/hsa:374/hsa:3552/hsa:1326/hsa:2353/hsa:1435/hsa:3553/hsa:11221/hsa:1649/hsa:5880/hsa:9965/hsa:4908/hsa:8681/hsa:3815	17
hsa04062	Chemokine signaling pathway	0.000333103007524282	ENSG00000081041/ENSG00000100906/ENSG00000115009/ENSG00000163734/ENSG00000121966/ENSG00000163739/ENSG00000006210/ENSG00000169429/ENSG00000108691/ENSG00000128340/ENSG00000124875/ENSG00000102962	CXCL2/NFKBIA/CCL20/CXCL3/CXCR4/CXCL1/CX3CL1/CXCL8/CCL2/RAC2/CXCL6/CCL22	hsa:2920/hsa:4792/hsa:6364/hsa:2921/hsa:7852/hsa:2919/hsa:6376/hsa:3576/hsa:6347/hsa:5880/hsa:6372/hsa:6367	12
hsa05132	Salmonella infection	0.000339144517900989	ENSG00000081041/ENSG00000163734/ENSG00000007171/ENSG00000164400/ENSG00000115008/ENSG00000163739/ENSG00000170345/ENSG00000169429/ENSG00000125538	CXCL2/CXCL3/NOS2/CSF2/IL1A/CXCL1/FOS/CXCL8/IL1B	hsa:2920/hsa:2921/hsa:4843/hsa:1437/hsa:3552/hsa:2919/hsa:2353/hsa:3576/hsa:3553	9
hsa05167	Kaposi sarcoma-associated herpesvirus infection	0.000394485822865032	ENSG00000081041/ENSG00000100906/ENSG00000112715/ENSG00000163734/ENSG00000128016/ENSG00000164400/ENSG00000163739/ENSG00000170345/ENSG00000090339/ENSG00000169429/ENSG00000213928/ENSG00000100968	CXCL2/NFKBIA/VEGFA/CXCL3/ZFP36/CSF2/CXCL1/FOS/ICAM1/CXCL8/IRF9/NFATC4	hsa:2920/hsa:4792/hsa:7422/hsa:2921/hsa:7538/hsa:1437/hsa:2919/hsa:2353/hsa:3383/hsa:3576/hsa:10379/hsa:4776	12
hsa05134	Legionellosis	0.000745690746976251	ENSG00000081041/ENSG00000100906/ENSG00000163734/ENSG00000013441/ENSG00000163739/ENSG00000169429/ENSG00000125538	CXCL2/NFKBIA/CXCL3/CLK1/CXCL1/CXCL8/IL1B	hsa:2920/hsa:4792/hsa:2921/hsa:1195/hsa:2919/hsa:3576/hsa:3553	7
hsa04064	NF-kappa B signaling pathway	0.00159389029857074	ENSG00000081041/ENSG00000100906/ENSG00000118503/ENSG00000023445/ENSG00000122861/ENSG00000090339/ENSG00000169429/ENSG00000125538	CXCL2/NFKBIA/TNFAIP3/BIRC3/PLAU/ICAM1/CXCL8/IL1B	hsa:2920/hsa:4792/hsa:7128/hsa:330/hsa:5328/hsa:3383/hsa:3576/hsa:3553	8
hsa04933	AGE-RAGE signaling pathway in diabetic complications	0.00391088411851413	ENSG00000112715/ENSG00000137193/ENSG00000117525/ENSG00000115008/ENSG00000090339/ENSG00000169429/ENSG00000108691/ENSG00000125538	VEGFA/PIM1/F3/IL1A/ICAM1/CXCL8/CCL2/IL1B	hsa:7422/hsa:5292/hsa:2152/hsa:3552/hsa:3383/hsa:3576/hsa:6347/hsa:3553	8
hsa04621	NOD-like receptor signaling pathway	0.00391088411851413	ENSG00000081041/ENSG00000100906/ENSG00000163734/ENSG00000118503/ENSG00000023445/ENSG00000163739/ENSG00000169429/ENSG00000108691/ENSG00000125538/ENSG00000213928	CXCL2/NFKBIA/CXCL3/TNFAIP3/BIRC3/CXCL1/CXCL8/CCL2/IL1B/IRF9	hsa:2920/hsa:4792/hsa:2921/hsa:7128/hsa:330/hsa:2919/hsa:3576/hsa:6347/hsa:3553/hsa:10379	10
hsa04640	Hematopoietic cell lineage	0.00412439806898931	ENSG00000164400/ENSG00000115008/ENSG00000184371/ENSG00000125538/ENSG00000187266/ENSG00000157404	CSF2/IL1A/CSF1/IL1B/EPOR/KIT	hsa:1437/hsa:3552/hsa:1435/hsa:3553/hsa:2057/hsa:3815	6
hsa05418	Fluid shear stress and atherosclerosis	0.00612203807998709	ENSG00000112715/ENSG00000124145/ENSG00000115008/ENSG00000170345/ENSG00000090339/ENSG00000108691/ENSG00000125538/ENSG00000128340/ENSG00000213366	VEGFA/SDC4/IL1A/FOS/ICAM1/CCL2/IL1B/RAC2/GSTM2	hsa:7422/hsa:6385/hsa:3552/hsa:2353/hsa:3383/hsa:6347/hsa:3553/hsa:5880/hsa:2946	9
hsa05200	Pathways in cancer	0.00612203807998709	ENSG00000100906/ENSG00000112715/ENSG00000137193/ENSG00000007171/ENSG00000105327/ENSG00000121966/ENSG00000023445/ENSG00000134954/ENSG00000170345/ENSG00000169429/ENSG00000117394/ENSG00000128340/ENSG00000162344/ENSG00000187266/ENSG00000269858/ENSG00000160271/ENSG00000213366/ENSG00000168646/ENSG00000157404	NFKBIA/VEGFA/PIM1/NOS2/BBC3/CXCR4/BIRC3/ETS1/FOS/CXCL8/SLC2A1/RAC2/FGF19/EPOR/EGLN2/RALGDS/GSTM2/AXIN2/KIT	hsa:4792/hsa:7422/hsa:5292/hsa:4843/hsa:27113/hsa:7852/hsa:330/hsa:2113/hsa:2353/hsa:3576/hsa:6513/hsa:5880/hsa:9965/hsa:2057/hsa:112398/hsa:5900/hsa:2946/hsa:8313/hsa:3815	19
hsa04014	Ras signaling pathway	0.00861981060069474	ENSG00000112715/ENSG00000169242/ENSG00000134954/ENSG00000184371/ENSG00000162924/ENSG00000128340/ENSG00000162344/ENSG00000160271/ENSG00000185652/ENSG00000168970/ENSG00000157404	VEGFA/EFNA1/ETS1/CSF1/REL/RAC2/FGF19/RALGDS/NTF3/JMJD7-PLA2G4B/KIT	hsa:7422/hsa:1942/hsa:2113/hsa:1435/hsa:5966/hsa:5880/hsa:9965/hsa:5900/hsa:4908/hsa:8681/hsa:3815	11
hsa05133	Pertussis	0.0129998837708853	ENSG00000007171/ENSG00000115008/ENSG00000170345/ENSG00000169429/ENSG00000125538/ENSG00000124875	NOS2/IL1A/FOS/CXCL8/IL1B/CXCL6	hsa:4843/hsa:3552/hsa:2353/hsa:3576/hsa:3553/hsa:6372	6
hsa04932	Non-alcoholic fatty liver disease (NAFLD)	0.0129998837708853	ENSG00000198804/ENSG00000115008/ENSG00000198727/ENSG00000169429/ENSG00000198938/ENSG00000198712/ENSG00000125538/ENSG00000175197/ENSG00000183648	MT-CO1/IL1A/MT-CYB/CXCL8/MT-CO3/MT-CO2/IL1B/DDIT3/NDUFB1	hsa:4512/hsa:3552/hsa:4519/hsa:3576/hsa:4514/hsa:4513/hsa:3553/hsa:1649/hsa:4707	9
hsa05144	Malaria	0.0195198138885791	ENSG00000090339/ENSG00000169429/ENSG00000108691/ENSG00000125538	ICAM1/CXCL8/CCL2/IL1B	hsa:3383/hsa:3576/hsa:6347/hsa:3553	4
hsa05202	Transcriptional misregulation in cancer	0.0225604010049911	ENSG00000139318/ENSG00000164400/ENSG00000023445/ENSG00000144802/ENSG00000122861/ENSG00000169429/ENSG00000162924/ENSG00000175197/ENSG00000113916	DUSP6/CSF2/BIRC3/NFKBIZ/PLAU/CXCL8/REL/DDIT3/BCL6	hsa:1848/hsa:1437/hsa:330/hsa:64332/hsa:5328/hsa:3576/hsa:5966/hsa:1649/hsa:604	9
hsa05140	Leishmaniasis	0.0237869485397983	ENSG00000100906/ENSG00000007171/ENSG00000115008/ENSG00000170345/ENSG00000125538	NFKBIA/NOS2/IL1A/FOS/IL1B	hsa:4792/hsa:4843/hsa:3552/hsa:2353/hsa:3553	5
hsa00190	Oxidative phosphorylation	0.025654470909612	ENSG00000212907/ENSG00000198886/ENSG00000198804/ENSG00000198899/ENSG00000198727/ENSG00000198938/ENSG00000198712/ENSG00000183648	MT-ND4L/MT-ND4/MT-CO1/MT-ATP6/MT-CYB/MT-CO3/MT-CO2/NDUFB1	hsa:4539/hsa:4538/hsa:4512/hsa:4508/hsa:4519/hsa:4514/hsa:4513/hsa:4707	8
hsa05142	Chagas disease (American trypanosomiasis)	0.0314636386030675	ENSG00000100906/ENSG00000007171/ENSG00000170345/ENSG00000169429/ENSG00000108691/ENSG00000125538	NFKBIA/NOS2/FOS/CXCL8/CCL2/IL1B	hsa:4792/hsa:4843/hsa:2353/hsa:3576/hsa:6347/hsa:3553	6
hsa05012	Parkinson disease	0.0348036280806198	ENSG00000212907/ENSG00000198886/ENSG00000198804/ENSG00000198899/ENSG00000198727/ENSG00000198938/ENSG00000198712/ENSG00000183648	MT-ND4L/MT-ND4/MT-CO1/MT-ATP6/MT-CYB/MT-CO3/MT-CO2/NDUFB1	hsa:4539/hsa:4538/hsa:4512/hsa:4508/hsa:4519/hsa:4514/hsa:4513/hsa:4707	8
hsa05210	Colorectal cancer	0.0398821654196518	ENSG00000105327/ENSG00000109321/ENSG00000170345/ENSG00000128340/ENSG00000160271/ENSG00000168646	BBC3/AREG/FOS/RAC2/RALGDS/AXIN2	hsa:27113/hsa:374/hsa:2353/hsa:5880/hsa:5900/hsa:8313	6
hsa04625	C-type lectin receptor signaling pathway	0.0459163153640511	ENSG00000100906/ENSG00000069399/ENSG00000125538/ENSG00000102962/ENSG00000213928/ENSG00000100968	NFKBIA/BCL3/IL1B/CCL22/IRF9/NFATC4	hsa:4792/hsa:602/hsa:3553/hsa:6367/hsa:10379/hsa:4776	6
hsa05163	Human cytomegalovirus infection	0.0481484288492375	ENSG00000100906/ENSG00000112715/ENSG00000121966/ENSG00000006210/ENSG00000169429/ENSG00000108691/ENSG00000125538/ENSG00000128340/ENSG00000100968	NFKBIA/VEGFA/CXCR4/CX3CL1/CXCL8/CCL2/IL1B/RAC2/NFATC4	hsa:4792/hsa:7422/hsa:7852/hsa:6376/hsa:3576/hsa:6347/hsa:3553/hsa:5880/hsa:4776	9

## Sheet: MCvsMock.up_KEGGenrich
KEGGID	Description	padj	geneID	geneName	keggID	Count
hsa04668	TNF signaling pathway	31.1486	ENSG00000081041/ENSG00000163739/ENSG00000100906/ENSG00000115009/ENSG00000090339/ENSG00000118503/ENSG00000163734/ENSG00000164400/ENSG00000023445/ENSG00000107968/ENSG00000128342/ENSG00000069399/ENSG00000170345/ENSG00000184371/ENSG00000006210/ENSG00000108691/ENSG00000125538	CXCL2/CXCL1/NFKBIA/CCL20/ICAM1/TNFAIP3/CXCL3/CSF2/BIRC3/MAP3K8/LIF/BCL3/FOS/CSF1/CX3CL1/CCL2/IL1B	hsa:2920/hsa:2919/hsa:4792/hsa:6364/hsa:3383/hsa:7128/hsa:2921/hsa:1437/hsa:330/hsa:1326/hsa:3976/hsa:602/hsa:2353/hsa:1435/hsa:6376/hsa:6347/hsa:3553	17
hsa05323	Rheumatoid arthritis	4894.79	ENSG00000163739/ENSG00000115009/ENSG00000090339/ENSG00000112715/ENSG00000164400/ENSG00000115008/ENSG00000170345/ENSG00000169429/ENSG00000184371/ENSG00000108691/ENSG00000125538/ENSG00000124875/ENSG00000110944	CXCL1/CCL20/ICAM1/VEGFA/CSF2/IL1A/FOS/CXCL8/CSF1/CCL2/IL1B/CXCL6/IL23A	hsa:2919/hsa:6364/hsa:3383/hsa:7422/hsa:1437/hsa:3552/hsa:2353/hsa:3576/hsa:1435/hsa:6347/hsa:3553/hsa:6372/hsa:51561	13
hsa04060	Cytokine-cytokine receptor interaction	6991.25	ENSG00000081041/ENSG00000163739/ENSG00000115009/ENSG00000121966/ENSG00000163734/ENSG00000164400/ENSG00000115008/ENSG00000124391/ENSG00000128342/ENSG00000169429/ENSG00000184371/ENSG00000006210/ENSG00000108691/ENSG00000125538/ENSG00000124875/ENSG00000187266/ENSG00000102962/ENSG00000110944	CXCL2/CXCL1/CCL20/CXCR4/CXCL3/CSF2/IL1A/IL17C/LIF/CXCL8/CSF1/CX3CL1/CCL2/IL1B/CXCL6/EPOR/CCL22/IL23A	hsa:2920/hsa:2919/hsa:6364/hsa:7852/hsa:2921/hsa:1437/hsa:3552/hsa:27189/hsa:3976/hsa:3576/hsa:1435/hsa:6376/hsa:6347/hsa:3553/hsa:6372/hsa:2057/hsa:6367/hsa:51561	18
hsa04657	IL-17 signaling pathway	86442.4	ENSG00000081041/ENSG00000163739/ENSG00000100906/ENSG00000115009/ENSG00000118503/ENSG00000163734/ENSG00000164400/ENSG00000124391/ENSG00000170345/ENSG00000169429/ENSG00000108691/ENSG00000125538/ENSG00000124875	CXCL2/CXCL1/NFKBIA/CCL20/TNFAIP3/CXCL3/CSF2/IL17C/FOS/CXCL8/CCL2/IL1B/CXCL6	hsa:2920/hsa:2919/hsa:4792/hsa:6364/hsa:7128/hsa:2921/hsa:1437/hsa:27189/hsa:2353/hsa:3576/hsa:6347/hsa:3553/hsa:6372	13
hsa04062	Chemokine signaling pathway	1.8039e+09	ENSG00000081041/ENSG00000163739/ENSG00000100906/ENSG00000115009/ENSG00000121966/ENSG00000163734/ENSG00000169429/ENSG00000006210/ENSG00000108691/ENSG00000124875/ENSG00000128340/ENSG00000102962	CXCL2/CXCL1/NFKBIA/CCL20/CXCR4/CXCL3/CXCL8/CX3CL1/CCL2/CXCL6/RAC2/CCL22	hsa:2920/hsa:2919/hsa:4792/hsa:6364/hsa:7852/hsa:2921/hsa:3576/hsa:6376/hsa:6347/hsa:6372/hsa:5880/hsa:6367	12
hsa05132	Salmonella infection	3.42583e+09	ENSG00000081041/ENSG00000163739/ENSG00000007171/ENSG00000163734/ENSG00000164400/ENSG00000115008/ENSG00000170345/ENSG00000169429/ENSG00000125538	CXCL2/CXCL1/NOS2/CXCL3/CSF2/IL1A/FOS/CXCL8/IL1B	hsa:2920/hsa:2919/hsa:4843/hsa:2921/hsa:1437/hsa:3552/hsa:2353/hsa:3576/hsa:3553	9
hsa05134	Legionellosis	0.00011942369575465	ENSG00000081041/ENSG00000163739/ENSG00000100906/ENSG00000013441/ENSG00000163734/ENSG00000169429/ENSG00000125538	CXCL2/CXCL1/NFKBIA/CLK1/CXCL3/CXCL8/IL1B	hsa:2920/hsa:2919/hsa:4792/hsa:1195/hsa:2921/hsa:3576/hsa:3553	7
hsa05167	Kaposi sarcoma-associated herpesvirus infection	0.00011942369575465	ENSG00000081041/ENSG00000163739/ENSG00000100906/ENSG00000090339/ENSG00000112715/ENSG00000163734/ENSG00000164400/ENSG00000128016/ENSG00000170345/ENSG00000169429/ENSG00000213928	CXCL2/CXCL1/NFKBIA/ICAM1/VEGFA/CXCL3/CSF2/ZFP36/FOS/CXCL8/IRF9	hsa:2920/hsa:2919/hsa:4792/hsa:3383/hsa:7422/hsa:2921/hsa:1437/hsa:7538/hsa:2353/hsa:3576/hsa:10379	11
hsa04064	NF-kappa B signaling pathway	0.000227613451267601	ENSG00000081041/ENSG00000100906/ENSG00000090339/ENSG00000118503/ENSG00000023445/ENSG00000122861/ENSG00000169429/ENSG00000125538	CXCL2/NFKBIA/ICAM1/TNFAIP3/BIRC3/PLAU/CXCL8/IL1B	hsa:2920/hsa:4792/hsa:3383/hsa:7128/hsa:330/hsa:5328/hsa:3576/hsa:3553	8
hsa04010	MAPK signaling pathway	0.000253917204331884	ENSG00000112715/ENSG00000138166/ENSG00000169242/ENSG00000139318/ENSG00000115008/ENSG00000107968/ENSG00000109321/ENSG00000170345/ENSG00000184371/ENSG00000143507/ENSG00000175197/ENSG00000125538/ENSG00000128340/ENSG00000185652	VEGFA/DUSP5/EFNA1/DUSP6/IL1A/MAP3K8/AREG/FOS/CSF1/DUSP10/DDIT3/IL1B/RAC2/NTF3	hsa:7422/hsa:1847/hsa:1942/hsa:1848/hsa:3552/hsa:1326/hsa:374/hsa:2353/hsa:1435/hsa:11221/hsa:1649/hsa:3553/hsa:5880/hsa:4908	14
hsa04621	NOD-like receptor signaling pathway	0.000399785476586751	ENSG00000081041/ENSG00000163739/ENSG00000100906/ENSG00000118503/ENSG00000163734/ENSG00000023445/ENSG00000169429/ENSG00000108691/ENSG00000125538/ENSG00000213928	CXCL2/CXCL1/NFKBIA/TNFAIP3/CXCL3/BIRC3/CXCL8/CCL2/IL1B/IRF9	hsa:2920/hsa:2919/hsa:4792/hsa:7128/hsa:2921/hsa:330/hsa:3576/hsa:6347/hsa:3553/hsa:10379	10
hsa05133	Pertussis	0.000409746754215168	ENSG00000007171/ENSG00000115008/ENSG00000170345/ENSG00000169429/ENSG00000125538/ENSG00000124875/ENSG00000110944	NOS2/IL1A/FOS/CXCL8/IL1B/CXCL6/IL23A	hsa:4843/hsa:3552/hsa:2353/hsa:3576/hsa:3553/hsa:6372/hsa:51561	7
hsa04933	AGE-RAGE signaling pathway in diabetic complications	0.000446518125815354	ENSG00000090339/ENSG00000112715/ENSG00000137193/ENSG00000115008/ENSG00000117525/ENSG00000169429/ENSG00000108691/ENSG00000125538	ICAM1/VEGFA/PIM1/IL1A/F3/CXCL8/CCL2/IL1B	hsa:3383/hsa:7422/hsa:5292/hsa:3552/hsa:2152/hsa:3576/hsa:6347/hsa:3553	8
hsa05418	Fluid shear stress and atherosclerosis	0.000634500357358204	ENSG00000090339/ENSG00000112715/ENSG00000124145/ENSG00000115008/ENSG00000170345/ENSG00000108691/ENSG00000125538/ENSG00000128340/ENSG00000213366	ICAM1/VEGFA/SDC4/IL1A/FOS/CCL2/IL1B/RAC2/GSTM2	hsa:3383/hsa:7422/hsa:6385/hsa:3552/hsa:2353/hsa:6347/hsa:3553/hsa:5880/hsa:2946	9
hsa05200	Pathways in cancer	0.00141265147983175	ENSG00000100906/ENSG00000007171/ENSG00000112715/ENSG00000121966/ENSG00000137193/ENSG00000023445/ENSG00000117394/ENSG00000105327/ENSG00000134954/ENSG00000170345/ENSG00000169429/ENSG00000187266/ENSG00000128340/ENSG00000160271/ENSG00000213366/ENSG00000269858/ENSG00000110944	NFKBIA/NOS2/VEGFA/CXCR4/PIM1/BIRC3/SLC2A1/BBC3/ETS1/FOS/CXCL8/EPOR/RAC2/RALGDS/GSTM2/EGLN2/IL23A	hsa:4792/hsa:4843/hsa:7422/hsa:7852/hsa:5292/hsa:330/hsa:6513/hsa:27113/hsa:2113/hsa:2353/hsa:3576/hsa:2057/hsa:5880/hsa:5900/hsa:2946/hsa:112398/hsa:51561	17
hsa04940	Type I diabetes mellitus	0.00398602559946169	ENSG00000115008/ENSG00000125538/ENSG00000128683	IL1A/IL1B/GAD1	hsa:3552/hsa:3553/hsa:2571	3
hsa05140	Leishmaniasis	0.00540836388748675	ENSG00000100906/ENSG00000007171/ENSG00000115008/ENSG00000170345/ENSG00000125538	NFKBIA/NOS2/IL1A/FOS/IL1B	hsa:4792/hsa:4843/hsa:3552/hsa:2353/hsa:3553	5
hsa05144	Malaria	0.00626924871182191	ENSG00000090339/ENSG00000169429/ENSG00000108691/ENSG00000125538	ICAM1/CXCL8/CCL2/IL1B	hsa:3383/hsa:3576/hsa:6347/hsa:3553	4
hsa04640	Hematopoietic cell lineage	0.00654506810101749	ENSG00000164400/ENSG00000115008/ENSG00000184371/ENSG00000125538/ENSG00000187266	CSF2/IL1A/CSF1/IL1B/EPOR	hsa:1437/hsa:3552/hsa:1435/hsa:3553/hsa:2057	5
hsa05142	Chagas disease (American trypanosomiasis)	0.00810006608368542	ENSG00000100906/ENSG00000007171/ENSG00000170345/ENSG00000169429/ENSG00000108691/ENSG00000125538	NFKBIA/NOS2/FOS/CXCL8/CCL2/IL1B	hsa:4792/hsa:4843/hsa:2353/hsa:3576/hsa:6347/hsa:3553	6
hsa04625	C-type lectin receptor signaling pathway	0.0122428867662682	ENSG00000100906/ENSG00000069399/ENSG00000125538/ENSG00000102962/ENSG00000213928/ENSG00000110944	NFKBIA/BCL3/IL1B/CCL22/IRF9/IL23A	hsa:4792/hsa:602/hsa:3553/hsa:6367/hsa:10379/hsa:51561	6
hsa05202	Transcriptional misregulation in cancer	0.0141702193138129	ENSG00000164400/ENSG00000139318/ENSG00000023445/ENSG00000144802/ENSG00000122861/ENSG00000169429/ENSG00000175197/ENSG00000113916	CSF2/DUSP6/BIRC3/NFKBIZ/PLAU/CXCL8/DDIT3/BCL6	hsa:1437/hsa:1848/hsa:330/hsa:64332/hsa:5328/hsa:3576/hsa:1649/hsa:604	8
hsa05164	Influenza A	0.0158542949279286	ENSG00000100906/ENSG00000090339/ENSG00000115008/ENSG00000169429/ENSG00000108691/ENSG00000125538/ENSG00000213928	NFKBIA/ICAM1/IL1A/CXCL8/CCL2/IL1B/IRF9	hsa:4792/hsa:3383/hsa:3552/hsa:3576/hsa:6347/hsa:3553/hsa:10379	7
hsa05162	Measles	0.017183771760118	ENSG00000100906/ENSG00000118503/ENSG00000115008/ENSG00000105327/ENSG00000125538/ENSG00000213928	NFKBIA/TNFAIP3/IL1A/BBC3/IL1B/IRF9	hsa:4792/hsa:7128/hsa:3552/hsa:27113/hsa:3553/hsa:10379	6
hsa04380	Osteoclast differentiation	0.0174366548484626	ENSG00000100906/ENSG00000115008/ENSG00000170345/ENSG00000184371/ENSG00000125538/ENSG00000213928	NFKBIA/IL1A/FOS/CSF1/IL1B/IRF9	hsa:4792/hsa:3552/hsa:2353/hsa:1435/hsa:3553/hsa:10379	6
hsa04620	Toll-like receptor signaling pathway	0.0221769867914919	ENSG00000100906/ENSG00000107968/ENSG00000170345/ENSG00000169429/ENSG00000125538	NFKBIA/MAP3K8/FOS/CXCL8/IL1B	hsa:4792/hsa:1326/hsa:2353/hsa:3576/hsa:3553	5
hsa04630	JAK-STAT signaling pathway	0.0221769867914919	ENSG00000137193/ENSG00000164400/ENSG00000128342/ENSG00000187266/ENSG00000213928/ENSG00000110944	PIM1/CSF2/LIF/EPOR/IRF9/IL23A	hsa:5292/hsa:1437/hsa:3976/hsa:2057/hsa:10379/hsa:51561	6
hsa04932	Non-alcoholic fatty liver disease (NAFLD)	0.022302616855235	ENSG00000198804/ENSG00000198938/ENSG00000115008/ENSG00000198712/ENSG00000169429/ENSG00000175197/ENSG00000125538	MT-CO1/MT-CO3/IL1A/MT-CO2/CXCL8/DDIT3/IL1B	hsa:4512/hsa:4514/hsa:3552/hsa:4513/hsa:3576/hsa:1649/hsa:3553	7
hsa05163	Human cytomegalovirus infection	0.0234366558427273	ENSG00000100906/ENSG00000112715/ENSG00000121966/ENSG00000169429/ENSG00000006210/ENSG00000108691/ENSG00000125538/ENSG00000128340	NFKBIA/VEGFA/CXCR4/CXCL8/CX3CL1/CCL2/IL1B/RAC2	hsa:4792/hsa:7422/hsa:7852/hsa:3576/hsa:6376/hsa:6347/hsa:3553/hsa:5880	8
hsa04659	Th17 cell differentiation	0.0240194760389392	ENSG00000100906/ENSG00000170345/ENSG00000146232/ENSG00000125538/ENSG00000110944	NFKBIA/FOS/NFKBIE/IL1B/IL23A	hsa:4792/hsa:2353/hsa:4794/hsa:3553/hsa:51561	5
hsa04660	T cell receptor signaling pathway	0.0261918617344716	ENSG00000100906/ENSG00000164400/ENSG00000107968/ENSG00000170345/ENSG00000146232	NFKBIA/CSF2/MAP3K8/FOS/NFKBIE	hsa:4792/hsa:1437/hsa:1326/hsa:2353/hsa:4794	5
hsa05146	Amoebiasis	0.0268935801174416	ENSG00000163739/ENSG00000007171/ENSG00000164400/ENSG00000169429/ENSG00000125538	CXCL1/NOS2/CSF2/CXCL8/IL1B	hsa:2919/hsa:4843/hsa:1437/hsa:3576/hsa:3553	5
hsa05210	Colorectal cancer	0.0382017745460461	ENSG00000109321/ENSG00000105327/ENSG00000170345/ENSG00000128340/ENSG00000160271	AREG/BBC3/FOS/RAC2/RALGDS	hsa:374/hsa:27113/hsa:2353/hsa:5880/hsa:5900	5
hsa00190	Oxidative phosphorylation	0.0488255694043487	ENSG00000212907/ENSG00000198804/ENSG00000198886/ENSG00000198938/ENSG00000198899/ENSG00000198712	MT-ND4L/MT-CO1/MT-ND4/MT-CO3/MT-ATP6/MT-CO2	hsa:4539/hsa:4512/hsa:4538/hsa:4514/hsa:4508/hsa:4513	6

## Sheet: EHECvsMock.up_GOenrich
Category	GOID	Description	padj	geneID	geneName	Count
BP	GO:0006954	inflammatory response	298.991	ENSG00000081041/ENSG00000163739/ENSG00000163874/ENSG00000100906/ENSG00000118503/ENSG00000115009/ENSG00000121966/ENSG00000144802/ENSG00000007171/ENSG00000115008/ENSG00000117525/ENSG00000023445/ENSG00000134954/ENSG00000140274/ENSG00000124391/ENSG00000170345/ENSG00000184371/ENSG00000169429/ENSG00000163734/ENSG00000090339/ENSG00000108691/ENSG00000125538/ENSG00000143507/ENSG00000179094/ENSG00000162924…	CXCL2/CXCL1/ZC3H12A/NFKBIA/TNFAIP3/CCL20/CXCR4/NFKBIZ/NOS2/IL1A/F3/BIRC3/ETS1/DUOXA2/IL17C/FOS/CSF1/CXCL8/CXCL3/ICAM1/CCL2/IL1B/DUSP10/PER1/REL/TNF/NFKBID/HMGB2/CCL22/CXCL6/BCL6/CX3CL1/DUOXA1/NOD2	34
BP	GO:0002237	response to molecule of bacterial origin	298.991	ENSG00000081041/ENSG00000148926/ENSG00000163739/ENSG00000163874/ENSG00000100906/ENSG00000118503/ENSG00000115009/ENSG00000128016/ENSG00000164400/ENSG00000007171/ENSG00000151014/ENSG00000197329/ENSG00000126368/ENSG00000171223/ENSG00000170345/ENSG00000169429/ENSG00000163734/ENSG00000090339/ENSG00000108691/ENSG00000057657/ENSG00000125538/ENSG00000143507/ENSG00000232810/ENSG00000164104/ENSG00000124875…	CXCL2/ADM/CXCL1/ZC3H12A/NFKBIA/TNFAIP3/CCL20/ZFP36/CSF2/NOS2/NOCT/PELI1/NR1D1/JUNB/FOS/CXCL8/CXCL3/ICAM1/CCL2/PRDM1/IL1B/DUSP10/TNF/HMGB2/CXCL6/NOD2	26
BP	GO:0032496	response to lipopolysaccharide	435	ENSG00000081041/ENSG00000148926/ENSG00000163739/ENSG00000163874/ENSG00000100906/ENSG00000118503/ENSG00000115009/ENSG00000128016/ENSG00000164400/ENSG00000007171/ENSG00000151014/ENSG00000197329/ENSG00000126368/ENSG00000171223/ENSG00000170345/ENSG00000169429/ENSG00000163734/ENSG00000090339/ENSG00000108691/ENSG00000057657/ENSG00000125538/ENSG00000143507/ENSG00000232810/ENSG00000164104/ENSG00000124875	CXCL2/ADM/CXCL1/ZC3H12A/NFKBIA/TNFAIP3/CCL20/ZFP36/CSF2/NOS2/NOCT/PELI1/NR1D1/JUNB/FOS/CXCL8/CXCL3/ICAM1/CCL2/PRDM1/IL1B/DUSP10/TNF/HMGB2/CXCL6	25
BP	GO:0009617	response to bacterium	6581.92	ENSG00000081041/ENSG00000148926/ENSG00000163739/ENSG00000163874/ENSG00000100906/ENSG00000118503/ENSG00000115009/ENSG00000128016/ENSG00000164400/ENSG00000007171/ENSG00000151014/ENSG00000197329/ENSG00000069399/ENSG00000126368/ENSG00000171223/ENSG00000170345/ENSG00000169429/ENSG00000163734/ENSG00000090339/ENSG00000108691/ENSG00000057657/ENSG00000125538/ENSG00000143507/ENSG00000232810/ENSG00000164104…	CXCL2/ADM/CXCL1/ZC3H12A/NFKBIA/TNFAIP3/CCL20/ZFP36/CSF2/NOS2/NOCT/PELI1/BCL3/NR1D1/JUNB/FOS/CXCL8/CXCL3/ICAM1/CCL2/PRDM1/IL1B/DUSP10/TNF/HMGB2/CXCL6/NOD2	27
BP	GO:0071216	cellular response to biotic stimulus	202344	ENSG00000163874/ENSG00000100906/ENSG00000118503/ENSG00000115009/ENSG00000128016/ENSG00000164400/ENSG00000007171/ENSG00000126368/ENSG00000169429/ENSG00000090339/ENSG00000108691/ENSG00000057657/ENSG00000125538/ENSG00000232810/ENSG00000175197/ENSG00000164104/ENSG00000124875/ENSG00000167207	ZC3H12A/NFKBIA/TNFAIP3/CCL20/ZFP36/CSF2/NOS2/NR1D1/CXCL8/ICAM1/CCL2/PRDM1/IL1B/TNF/DDIT3/HMGB2/CXCL6/NOD2	18
BP	GO:0071219	cellular response to molecule of bacterial origin	202344	ENSG00000163874/ENSG00000100906/ENSG00000118503/ENSG00000115009/ENSG00000128016/ENSG00000164400/ENSG00000007171/ENSG00000126368/ENSG00000169429/ENSG00000090339/ENSG00000108691/ENSG00000057657/ENSG00000125538/ENSG00000232810/ENSG00000164104/ENSG00000124875/ENSG00000167207	ZC3H12A/NFKBIA/TNFAIP3/CCL20/ZFP36/CSF2/NOS2/NR1D1/CXCL8/ICAM1/CCL2/PRDM1/IL1B/TNF/HMGB2/CXCL6/NOD2	17
BP	GO:0097530	granulocyte migration	202344	ENSG00000081041/ENSG00000163739/ENSG00000115009/ENSG00000115008/ENSG00000184371/ENSG00000169429/ENSG00000163734/ENSG00000127129/ENSG00000108691/ENSG00000125538/ENSG00000128340/ENSG00000102962/ENSG00000124875/ENSG00000006210	CXCL2/CXCL1/CCL20/IL1A/CSF1/CXCL8/CXCL3/EDN2/CCL2/IL1B/RAC2/CCL22/CXCL6/CX3CL1	14
BP	GO:1990266	neutrophil migration	249447	ENSG00000081041/ENSG00000163739/ENSG00000115009/ENSG00000115008/ENSG00000169429/ENSG00000163734/ENSG00000127129/ENSG00000108691/ENSG00000125538/ENSG00000128340/ENSG00000102962/ENSG00000124875/ENSG00000006210	CXCL2/CXCL1/CCL20/IL1A/CXCL8/CXCL3/EDN2/CCL2/IL1B/RAC2/CCL22/CXCL6/CX3CL1	13
BP	GO:0010469	regulation of signaling receptor activity	420195	ENSG00000081041/ENSG00000148926/ENSG00000163739/ENSG00000116285/ENSG00000112715/ENSG00000115009/ENSG00000164400/ENSG00000115008/ENSG00000128342/ENSG00000109321/ENSG00000124391/ENSG00000184371/ENSG00000169429/ENSG00000163734/ENSG00000127129/ENSG00000108691/ENSG00000125538/ENSG00000232810/ENSG00000162344/ENSG00000122861/ENSG00000102962/ENSG00000124875/ENSG00000006210/ENSG00000185652	CXCL2/ADM/CXCL1/ERRFI1/VEGFA/CCL20/CSF2/IL1A/LIF/AREG/IL17C/CSF1/CXCL8/CXCL3/EDN2/CCL2/IL1B/TNF/FGF19/PLAU/CCL22/CXCL6/CX3CL1/NTF3	24
BP	GO:0071621	granulocyte chemotaxis	420195	ENSG00000081041/ENSG00000163739/ENSG00000115009/ENSG00000184371/ENSG00000169429/ENSG00000163734/ENSG00000127129/ENSG00000108691/ENSG00000125538/ENSG00000128340/ENSG00000102962/ENSG00000124875/ENSG00000006210	CXCL2/CXCL1/CCL20/CSF1/CXCL8/CXCL3/EDN2/CCL2/IL1B/RAC2/CCL22/CXCL6/CX3CL1	13
BP	GO:0030593	neutrophil chemotaxis	580483	ENSG00000081041/ENSG00000163739/ENSG00000115009/ENSG00000169429/ENSG00000163734/ENSG00000127129/ENSG00000108691/ENSG00000125538/ENSG00000128340/ENSG00000102962/ENSG00000124875/ENSG00000006210	CXCL2/CXCL1/CCL20/CXCL8/CXCL3/EDN2/CCL2/IL1B/RAC2/CCL22/CXCL6/CX3CL1	12
BP	GO:0071222	cellular response to lipopolysaccharide	580483	ENSG00000163874/ENSG00000100906/ENSG00000118503/ENSG00000115009/ENSG00000128016/ENSG00000164400/ENSG00000007171/ENSG00000126368/ENSG00000169429/ENSG00000090339/ENSG00000108691/ENSG00000057657/ENSG00000125538/ENSG00000232810/ENSG00000164104/ENSG00000124875	ZC3H12A/NFKBIA/TNFAIP3/CCL20/ZFP36/CSF2/NOS2/NR1D1/CXCL8/ICAM1/CCL2/PRDM1/IL1B/TNF/HMGB2/CXCL6	16
BP	GO:0060326	cell chemotaxis	1.97113e+06	ENSG00000081041/ENSG00000163739/ENSG00000112715/ENSG00000115009/ENSG00000121966/ENSG00000142627/ENSG00000184371/ENSG00000169429/ENSG00000163734/ENSG00000127129/ENSG00000123358/ENSG00000108691/ENSG00000125538/ENSG00000128340/ENSG00000164104/ENSG00000102962/ENSG00000124875/ENSG00000006210	CXCL2/CXCL1/VEGFA/CCL20/CXCR4/EPHA2/CSF1/CXCL8/CXCL3/EDN2/NR4A1/CCL2/IL1B/RAC2/HMGB2/CCL22/CXCL6/CX3CL1	18
BP	GO:0097529	myeloid leukocyte migration	1.99111e+06	ENSG00000081041/ENSG00000163739/ENSG00000112715/ENSG00000115009/ENSG00000115008/ENSG00000184371/ENSG00000169429/ENSG00000163734/ENSG00000127129/ENSG00000108691/ENSG00000125538/ENSG00000128340/ENSG00000102962/ENSG00000124875/ENSG00000006210	CXCL2/CXCL1/VEGFA/CCL20/IL1A/CSF1/CXCL8/CXCL3/EDN2/CCL2/IL1B/RAC2/CCL22/CXCL6/CX3CL1	15
BP	GO:0002687	positive regulation of leukocyte migration	2.35817e+06	ENSG00000081041/ENSG00000163739/ENSG00000112715/ENSG00000115009/ENSG00000115008/ENSG00000184371/ENSG00000169429/ENSG00000163734/ENSG00000127129/ENSG00000090339/ENSG00000232810/ENSG00000128340/ENSG00000124875	CXCL2/CXCL1/VEGFA/CCL20/IL1A/CSF1/CXCL8/CXCL3/EDN2/ICAM1/TNF/RAC2/CXCL6	13
BP	GO:0070098	chemokine-mediated signaling pathway	1.10507e+07	ENSG00000081041/ENSG00000163739/ENSG00000115009/ENSG00000121966/ENSG00000169429/ENSG00000163734/ENSG00000108691/ENSG00000102962/ENSG00000124875/ENSG00000006210	CXCL2/CXCL1/CCL20/CXCR4/CXCL8/CXCL3/CCL2/CCL22/CXCL6/CX3CL1	10
BP	GO:0030595	leukocyte chemotaxis	1.26257e+06	ENSG00000081041/ENSG00000163739/ENSG00000112715/ENSG00000115009/ENSG00000121966/ENSG00000184371/ENSG00000169429/ENSG00000163734/ENSG00000127129/ENSG00000108691/ENSG00000125538/ENSG00000128340/ENSG00000102962/ENSG00000124875/ENSG00000006210	CXCL2/CXCL1/VEGFA/CCL20/CXCR4/CSF1/CXCL8/CXCL3/EDN2/CCL2/IL1B/RAC2/CCL22/CXCL6/CX3CL1	15
BP	GO:0002685	regulation of leukocyte migration	2.34057e+07	ENSG00000081041/ENSG00000163739/ENSG00000112715/ENSG00000115009/ENSG00000115008/ENSG00000184371/ENSG00000169429/ENSG00000163734/ENSG00000127129/ENSG00000090339/ENSG00000108691/ENSG00000232810/ENSG00000128340/ENSG00000124875	CXCL2/CXCL1/VEGFA/CCL20/IL1A/CSF1/CXCL8/CXCL3/EDN2/ICAM1/CCL2/TNF/RAC2/CXCL6	14
BP	GO:0032103	positive regulation of response to external stimulus	2.8937e+07	ENSG00000081041/ENSG00000163739/ENSG00000100906/ENSG00000112715/ENSG00000117525/ENSG00000134954/ENSG00000184371/ENSG00000169429/ENSG00000163734/ENSG00000127129/ENSG00000125538/ENSG00000232810/ENSG00000128340/ENSG00000124875/ENSG00000006210/ENSG00000185652/ENSG00000167207	CXCL2/CXCL1/NFKBIA/VEGFA/F3/ETS1/CSF1/CXCL8/CXCL3/EDN2/IL1B/TNF/RAC2/CXCL6/CX3CL1/NTF3/NOD2	17
BP	GO:0051272	positive regulation of cellular component movement	2.97302e+07	ENSG00000081041/ENSG00000163739/ENSG00000163874/ENSG00000112715/ENSG00000115009/ENSG00000115008/ENSG00000117525/ENSG00000134954/ENSG00000184371/ENSG00000169429/ENSG00000163734/ENSG00000127129/ENSG00000090339/ENSG00000179820/ENSG00000125538/ENSG00000232810/ENSG00000158286/ENSG00000122861/ENSG00000128340/ENSG00000124875/ENSG00000113916/ENSG00000185652/ENSG00000137135	CXCL2/CXCL1/ZC3H12A/VEGFA/CCL20/IL1A/F3/ETS1/CSF1/CXCL8/CXCL3/EDN2/ICAM1/MYADM/IL1B/TNF/RNF207/PLAU/RAC2/CXCL6/BCL6/NTF3/ARHGEF39	23
BP	GO:0051090	regulation of DNA binding transcription factor activity	1.05818e+08	ENSG00000163874/ENSG00000100906/ENSG00000112715/ENSG00000137193/ENSG00000118503/ENSG00000197329/ENSG00000170345/ENSG00000146232/ENSG00000090339/ENSG00000125538/ENSG00000232810/ENSG00000134107/ENSG00000137504/ENSG00000108465/ENSG00000125798/ENSG00000175197/ENSG00000167604/ENSG00000142178/ENSG00000056558/ENSG00000080561/ENSG00000167207	ZC3H12A/NFKBIA/VEGFA/PIM1/TNFAIP3/PELI1/FOS/NFKBIE/ICAM1/IL1B/TNF/BHLHE40/CREBZF/CDK5RAP3/FOXA2/DDIT3/NFKBID/SIK1/TRAF1/MID2/NOD2	21
BP	GO:0050900	leukocyte migration	1.55334e+08	ENSG00000081041/ENSG00000163739/ENSG00000112715/ENSG00000115009/ENSG00000121966/ENSG00000124145/ENSG00000115008/ENSG00000184371/ENSG00000169429/ENSG00000163734/ENSG00000127129/ENSG00000090339/ENSG00000108691/ENSG00000125538/ENSG00000232810/ENSG00000128340/ENSG00000102962/ENSG00000124875/ENSG00000006210	CXCL2/CXCL1/VEGFA/CCL20/CXCR4/SDC4/IL1A/CSF1/CXCL8/CXCL3/EDN2/ICAM1/CCL2/IL1B/TNF/RAC2/CCL22/CXCL6/CX3CL1	19
BP	GO:1902624	positive regulation of neutrophil migration	2.46451e+08	ENSG00000081041/ENSG00000163739/ENSG00000115008/ENSG00000169429/ENSG00000163734/ENSG00000128340/ENSG00000124875	CXCL2/CXCL1/IL1A/CXCL8/CXCL3/RAC2/CXCL6	7
BP	GO:0030335	positive regulation of cell migration	2.46451e+08	ENSG00000081041/ENSG00000163739/ENSG00000163874/ENSG00000112715/ENSG00000115009/ENSG00000115008/ENSG00000117525/ENSG00000134954/ENSG00000184371/ENSG00000169429/ENSG00000163734/ENSG00000127129/ENSG00000090339/ENSG00000179820/ENSG00000125538/ENSG00000232810/ENSG00000122861/ENSG00000128340/ENSG00000124875/ENSG00000185652/ENSG00000137135	CXCL2/CXCL1/ZC3H12A/VEGFA/CCL20/IL1A/F3/ETS1/CSF1/CXCL8/CXCL3/EDN2/ICAM1/MYADM/IL1B/TNF/PLAU/RAC2/CXCL6/NTF3/ARHGEF39	21
BP	GO:2000147	positive regulation of cell motility	3.84778e+07	ENSG00000081041/ENSG00000163739/ENSG00000163874/ENSG00000112715/ENSG00000115009/ENSG00000115008/ENSG00000117525/ENSG00000134954/ENSG00000184371/ENSG00000169429/ENSG00000163734/ENSG00000127129/ENSG00000090339/ENSG00000179820/ENSG00000125538/ENSG00000232810/ENSG00000122861/ENSG00000128340/ENSG00000124875/ENSG00000185652/ENSG00000137135	CXCL2/CXCL1/ZC3H12A/VEGFA/CCL20/IL1A/F3/ETS1/CSF1/CXCL8/CXCL3/EDN2/ICAM1/MYADM/IL1B/TNF/PLAU/RAC2/CXCL6/NTF3/ARHGEF39	21
BP	GO:0070555	response to interleukin-1	3.84778e+07	ENSG00000163874/ENSG00000100906/ENSG00000115009/ENSG00000115008/ENSG00000107968/ENSG00000197329/ENSG00000134954/ENSG00000169429/ENSG00000090339/ENSG00000108691/ENSG00000125538/ENSG00000102962/ENSG00000006210/ENSG00000167207	ZC3H12A/NFKBIA/CCL20/IL1A/MAP3K8/PELI1/ETS1/CXCL8/ICAM1/CCL2/IL1B/CCL22/CX3CL1/NOD2	14
BP	GO:0043433	negative regulation of DNA binding transcription factor activity	3.84778e+07	ENSG00000163874/ENSG00000100906/ENSG00000137193/ENSG00000118503/ENSG00000197329/ENSG00000146232/ENSG00000134107/ENSG00000108465/ENSG00000125798/ENSG00000175197/ENSG00000167604/ENSG00000142178/ENSG00000167207	ZC3H12A/NFKBIA/PIM1/TNFAIP3/PELI1/NFKBIE/BHLHE40/CDK5RAP3/FOXA2/DDIT3/NFKBID/SIK1/NOD2	13
BP	GO:0070372	regulation of ERK1 and ERK2 cascade	4.77291e+07	ENSG00000116285/ENSG00000115009/ENSG00000139318/ENSG00000142627/ENSG00000115008/ENSG00000162772/ENSG00000128342/ENSG00000090339/ENSG00000108691/ENSG00000125538/ENSG00000143507/ENSG00000232810/ENSG00000162344/ENSG00000102962/ENSG00000006210/ENSG00000167207	ERRFI1/CCL20/DUSP6/EPHA2/IL1A/ATF3/LIF/ICAM1/CCL2/IL1B/DUSP10/TNF/FGF19/CCL22/CX3CL1/NOD2	16
BP	GO:0050921	positive regulation of chemotaxis	4.8089e+08	ENSG00000081041/ENSG00000163739/ENSG00000112715/ENSG00000117525/ENSG00000184371/ENSG00000169429/ENSG00000163734/ENSG00000127129/ENSG00000128340/ENSG00000124875/ENSG00000185652	CXCL2/CXCL1/VEGFA/F3/CSF1/CXCL8/CXCL3/EDN2/RAC2/CXCL6/NTF3	11
BP	GO:0071347	cellular response to interleukin-1	5.78744e+08	ENSG00000163874/ENSG00000100906/ENSG00000115009/ENSG00000115008/ENSG00000107968/ENSG00000197329/ENSG00000169429/ENSG00000090339/ENSG00000108691/ENSG00000125538/ENSG00000102962/ENSG00000006210/ENSG00000167207	ZC3H12A/NFKBIA/CCL20/IL1A/MAP3K8/PELI1/CXCL8/ICAM1/CCL2/IL1B/CCL22/CX3CL1/NOD2	13
BP	GO:1902622	regulation of neutrophil migration	6.17105e+08	ENSG00000081041/ENSG00000163739/ENSG00000115008/ENSG00000169429/ENSG00000163734/ENSG00000128340/ENSG00000124875	CXCL2/CXCL1/IL1A/CXCL8/CXCL3/RAC2/CXCL6	7
BP	GO:0006935	chemotaxis	6.20838e+08	ENSG00000081041/ENSG00000163739/ENSG00000112715/ENSG00000169242/ENSG00000115009/ENSG00000121966/ENSG00000142627/ENSG00000117525/ENSG00000184371/ENSG00000169429/ENSG00000163734/ENSG00000127129/ENSG00000123358/ENSG00000108691/ENSG00000125538/ENSG00000122861/ENSG00000128340/ENSG00000164104/ENSG00000102962/ENSG00000124875/ENSG00000006210/ENSG00000185652	CXCL2/CXCL1/VEGFA/EFNA1/CCL20/CXCR4/EPHA2/F3/CSF1/CXCL8/CXCL3/EDN2/NR4A1/CCL2/IL1B/PLAU/RAC2/HMGB2/CCL22/CXCL6/CX3CL1/NTF3	22
BP	GO:0050920	regulation of chemotaxis	6.20838e+08	ENSG00000081041/ENSG00000163739/ENSG00000112715/ENSG00000121966/ENSG00000117525/ENSG00000184371/ENSG00000169429/ENSG00000163734/ENSG00000127129/ENSG00000108691/ENSG00000128340/ENSG00000124875/ENSG00000185652	CXCL2/CXCL1/VEGFA/CXCR4/F3/CSF1/CXCL8/CXCL3/EDN2/CCL2/RAC2/CXCL6/NTF3	13
BP	GO:0042330	taxis	6.21809e+08	ENSG00000081041/ENSG00000163739/ENSG00000112715/ENSG00000169242/ENSG00000115009/ENSG00000121966/ENSG00000142627/ENSG00000117525/ENSG00000184371/ENSG00000169429/ENSG00000163734/ENSG00000127129/ENSG00000123358/ENSG00000108691/ENSG00000125538/ENSG00000122861/ENSG00000128340/ENSG00000164104/ENSG00000102962/ENSG00000124875/ENSG00000006210/ENSG00000185652	CXCL2/CXCL1/VEGFA/EFNA1/CCL20/CXCR4/EPHA2/F3/CSF1/CXCL8/CXCL3/EDN2/NR4A1/CCL2/IL1B/PLAU/RAC2/HMGB2/CCL22/CXCL6/CX3CL1/NTF3	22
BP	GO:0040017	positive regulation of locomotion	8.37679e+08	ENSG00000081041/ENSG00000163739/ENSG00000163874/ENSG00000112715/ENSG00000115009/ENSG00000115008/ENSG00000117525/ENSG00000134954/ENSG00000184371/ENSG00000169429/ENSG00000163734/ENSG00000127129/ENSG00000090339/ENSG00000179820/ENSG00000125538/ENSG00000232810/ENSG00000122861/ENSG00000128340/ENSG00000124875/ENSG00000185652/ENSG00000137135	CXCL2/CXCL1/ZC3H12A/VEGFA/CCL20/IL1A/F3/ETS1/CSF1/CXCL8/CXCL3/EDN2/ICAM1/MYADM/IL1B/TNF/PLAU/RAC2/CXCL6/NTF3/ARHGEF39	21
BP	GO:0070371	ERK1 and ERK2 cascade	9.21537e+08	ENSG00000116285/ENSG00000115009/ENSG00000139318/ENSG00000142627/ENSG00000115008/ENSG00000162772/ENSG00000128342/ENSG00000090339/ENSG00000108691/ENSG00000125538/ENSG00000143507/ENSG00000232810/ENSG00000162344/ENSG00000102962/ENSG00000006210/ENSG00000167207	ERRFI1/CCL20/DUSP6/EPHA2/IL1A/ATF3/LIF/ICAM1/CCL2/IL1B/DUSP10/TNF/FGF19/CCL22/CX3CL1/NOD2	16
BP	GO:0002688	regulation of leukocyte chemotaxis	9.40587e+08	ENSG00000081041/ENSG00000163739/ENSG00000112715/ENSG00000184371/ENSG00000169429/ENSG00000163734/ENSG00000127129/ENSG00000108691/ENSG00000128340/ENSG00000124875	CXCL2/CXCL1/VEGFA/CSF1/CXCL8/CXCL3/EDN2/CCL2/RAC2/CXCL6	10
BP	GO:0002690	positive regulation of leukocyte chemotaxis	9.66095e+08	ENSG00000081041/ENSG00000163739/ENSG00000112715/ENSG00000184371/ENSG00000169429/ENSG00000163734/ENSG00000127129/ENSG00000128340/ENSG00000124875	CXCL2/CXCL1/VEGFA/CSF1/CXCL8/CXCL3/EDN2/RAC2/CXCL6	9
BP	GO:0071622	regulation of granulocyte chemotaxis	1.67342e+09	ENSG00000081041/ENSG00000163739/ENSG00000184371/ENSG00000169429/ENSG00000163734/ENSG00000128340/ENSG00000124875	CXCL2/CXCL1/CSF1/CXCL8/CXCL3/RAC2/CXCL6	7
BP	GO:0071396	cellular response to lipid	1.69694e+09	ENSG00000163874/ENSG00000100906/ENSG00000116285/ENSG00000137193/ENSG00000118503/ENSG00000115009/ENSG00000128016/ENSG00000164400/ENSG00000007171/ENSG00000126368/ENSG00000169429/ENSG00000168209/ENSG00000090339/ENSG00000123358/ENSG00000108691/ENSG00000057657/ENSG00000125538/ENSG00000179094/ENSG00000232810/ENSG00000164104/ENSG00000124875/ENSG00000269858	ZC3H12A/NFKBIA/ERRFI1/PIM1/TNFAIP3/CCL20/ZFP36/CSF2/NOS2/NR1D1/CXCL8/DDIT4/ICAM1/NR4A1/CCL2/PRDM1/IL1B/PER1/TNF/HMGB2/CXCL6/EGLN2	22
BP	GO:0090023	positive regulation of neutrophil chemotaxis	1.78628e+09	ENSG00000081041/ENSG00000163739/ENSG00000169429/ENSG00000163734/ENSG00000128340/ENSG00000124875	CXCL2/CXCL1/CXCL8/CXCL3/RAC2/CXCL6	6
BP	GO:0071624	positive regulation of granulocyte chemotaxis	2.37134e+09	ENSG00000081041/ENSG00000163739/ENSG00000169429/ENSG00000163734/ENSG00000128340/ENSG00000124875	CXCL2/CXCL1/CXCL8/CXCL3/RAC2/CXCL6	6
BP	GO:0007249	I-kappaB kinase/NF-kappaB signaling	2.74094e+09	ENSG00000163874/ENSG00000100906/ENSG00000118503/ENSG00000115008/ENSG00000023445/ENSG00000197329/ENSG00000069399/ENSG00000125538/ENSG00000179094/ENSG00000162924/ENSG00000232810/ENSG00000167604/ENSG00000145365/ENSG00000080561/ENSG00000167207	ZC3H12A/NFKBIA/TNFAIP3/IL1A/BIRC3/PELI1/BCL3/IL1B/PER1/REL/TNF/NFKBID/TIFA/MID2/NOD2	15
BP	GO:1902532	negative regulation of intracellular signal transduction	4.00008e+09	ENSG00000163874/ENSG00000116285/ENSG00000138166/ENSG00000169242/ENSG00000118503/ENSG00000139318/ENSG00000142627/ENSG00000162772/ENSG00000128342/ENSG00000069399/ENSG00000168209/ENSG00000179820/ENSG00000125538/ENSG00000143507/ENSG00000179094/ENSG00000108465/ENSG00000175197/ENSG00000174943/ENSG00000167604/ENSG00000113916/ENSG00000213366	ZC3H12A/ERRFI1/DUSP5/EFNA1/TNFAIP3/DUSP6/EPHA2/ATF3/LIF/BCL3/DDIT4/MYADM/IL1B/DUSP10/PER1/CDK5RAP3/DDIT3/KCTD13/NFKBID/BCL6/GSTM2	21
BP	GO:0050727	regulation of inflammatory response	4.53431e+09	ENSG00000163874/ENSG00000100906/ENSG00000118503/ENSG00000007171/ENSG00000023445/ENSG00000134954/ENSG00000140274/ENSG00000125538/ENSG00000143507/ENSG00000179094/ENSG00000232810/ENSG00000113916/ENSG00000006210/ENSG00000140254/ENSG00000167207	ZC3H12A/NFKBIA/TNFAIP3/NOS2/BIRC3/ETS1/DUOXA2/IL1B/DUSP10/PER1/TNF/BCL6/CX3CL1/DUOXA1/NOD2	15
BP	GO:0043410	positive regulation of MAPK cascade	4.56164e+09	ENSG00000163874/ENSG00000138166/ENSG00000112715/ENSG00000169242/ENSG00000115009/ENSG00000121966/ENSG00000139318/ENSG00000142627/ENSG00000115008/ENSG00000107968/ENSG00000128342/ENSG00000090339/ENSG00000108691/ENSG00000125538/ENSG00000232810/ENSG00000162344/ENSG00000102962/ENSG00000006210/ENSG00000185652/ENSG00000167207	ZC3H12A/DUSP5/VEGFA/EFNA1/CCL20/CXCR4/DUSP6/EPHA2/IL1A/MAP3K8/LIF/ICAM1/CCL2/IL1B/TNF/FGF19/CCL22/CX3CL1/NTF3/NOD2	20
BP	GO:0090022	regulation of neutrophil chemotaxis	4.86605e+09	ENSG00000081041/ENSG00000163739/ENSG00000169429/ENSG00000163734/ENSG00000128340/ENSG00000124875	CXCL2/CXCL1/CXCL8/CXCL3/RAC2/CXCL6	6
BP	GO:0001817	regulation of cytokine production	5.21933e+09	ENSG00000163874/ENSG00000116285/ENSG00000135245/ENSG00000118503/ENSG00000115009/ENSG00000128016/ENSG00000164400/ENSG00000007171/ENSG00000115008/ENSG00000023445/ENSG00000197329/ENSG00000069399/ENSG00000125538/ENSG00000179094/ENSG00000162924/ENSG00000232810/ENSG00000175197/ENSG00000164104/ENSG00000113916/ENSG00000006210/ENSG00000137507/ENSG00000167207	ZC3H12A/ERRFI1/HILPDA/TNFAIP3/CCL20/ZFP36/CSF2/NOS2/IL1A/BIRC3/PELI1/BCL3/IL1B/PER1/REL/TNF/DDIT3/HMGB2/BCL6/CX3CL1/LRRC32/NOD2	22
BP	GO:2001236	regulation of extrinsic apoptotic signaling pathway	5.74466e+09	ENSG00000118503/ENSG00000164400/ENSG00000115008/ENSG00000162772/ENSG00000090339/ENSG00000123689/ENSG00000125538/ENSG00000232810/ENSG00000056558/ENSG00000164104/ENSG00000006210	TNFAIP3/CSF2/IL1A/ATF3/ICAM1/G0S2/IL1B/TNF/TRAF1/HMGB2/CX3CL1	11
BP	GO:0022407	regulation of cell-cell adhesion	5.74466e+09	ENSG00000124145/ENSG00000107968/ENSG00000197329/ENSG00000134954/ENSG00000090339/ENSG00000179820/ENSG00000108691/ENSG00000125538/ENSG00000143507/ENSG00000232810/ENSG00000125798/ENSG00000167604/ENSG00000113916/ENSG00000006210/ENSG00000137507/ENSG00000167207	SDC4/MAP3K8/PELI1/ETS1/ICAM1/MYADM/CCL2/IL1B/DUSP10/TNF/FOXA2/NFKBID/BCL6/CX3CL1/LRRC32/NOD2	16
BP	GO:0001659	temperature homeostasis	0.000142288569140861	ENSG00000113369/ENSG00000115008/ENSG00000126368/ENSG00000127129/ENSG00000125538/ENSG00000232810	ARRDC3/IL1A/NR1D1/EDN2/IL1B/TNF	6
BP	GO:0007159	leukocyte cell-cell adhesion	0.000191810009713814	ENSG00000124145/ENSG00000107968/ENSG00000197329/ENSG00000134954/ENSG00000090339/ENSG00000108691/ENSG00000125538/ENSG00000143507/ENSG00000232810/ENSG00000167604/ENSG00000128340/ENSG00000113916/ENSG00000137507/ENSG00000167207	SDC4/MAP3K8/PELI1/ETS1/ICAM1/CCL2/IL1B/DUSP10/TNF/NFKBID/RAC2/BCL6/LRRC32/NOD2	14
BP	GO:0038066	p38MAPK cascade	0.000247093223050411	ENSG00000163874/ENSG00000112715/ENSG00000128016/ENSG00000125538/ENSG00000143507/ENSG00000179094	ZC3H12A/VEGFA/ZFP36/IL1B/DUSP10/PER1	6
BP	GO:1903037	regulation of leukocyte cell-cell adhesion	0.000250308326812249	ENSG00000124145/ENSG00000107968/ENSG00000197329/ENSG00000134954/ENSG00000090339/ENSG00000108691/ENSG00000125538/ENSG00000143507/ENSG00000232810/ENSG00000167604/ENSG00000113916/ENSG00000137507/ENSG00000167207	SDC4/MAP3K8/PELI1/ETS1/ICAM1/CCL2/IL1B/DUSP10/TNF/NFKBID/BCL6/LRRC32/NOD2	13
BP	GO:0036499	PERK-mediated unfolded protein response	0.000384102452189563	ENSG00000087074/ENSG00000162772/ENSG00000169429/ENSG00000108691/ENSG00000175197	PPP1R15A/ATF3/CXCL8/CCL2/DDIT3	5
BP	GO:0045785	positive regulation of cell adhesion	0.000403824308464055	ENSG00000112715/ENSG00000124145/ENSG00000107968/ENSG00000134954/ENSG00000184371/ENSG00000090339/ENSG00000179820/ENSG00000108691/ENSG00000125538/ENSG00000143507/ENSG00000232810/ENSG00000125798/ENSG00000113916/ENSG00000006210/ENSG00000167207	VEGFA/SDC4/MAP3K8/ETS1/CSF1/ICAM1/MYADM/CCL2/IL1B/DUSP10/TNF/FOXA2/BCL6/CX3CL1/NOD2	15
BP	GO:0097191	extrinsic apoptotic signaling pathway	0.000407891601237842	ENSG00000118503/ENSG00000164400/ENSG00000115008/ENSG00000162772/ENSG00000090339/ENSG00000123689/ENSG00000125538/ENSG00000232810/ENSG00000056558/ENSG00000164104/ENSG00000006210/ENSG00000213782	TNFAIP3/CSF2/IL1A/ATF3/ICAM1/G0S2/IL1B/TNF/TRAF1/HMGB2/CX3CL1/DDX47	12
BP	GO:2001237	negative regulation of extrinsic apoptotic signaling pathway	0.00063388165746715	ENSG00000118503/ENSG00000164400/ENSG00000115008/ENSG00000090339/ENSG00000125538/ENSG00000232810/ENSG00000164104/ENSG00000006210	TNFAIP3/CSF2/IL1A/ICAM1/IL1B/TNF/HMGB2/CX3CL1	8
BP	GO:0043122	regulation of I-kappaB kinase/NF-kappaB signaling	0.000740423598347331	ENSG00000163874/ENSG00000118503/ENSG00000115008/ENSG00000023445/ENSG00000197329/ENSG00000125538/ENSG00000179094/ENSG00000162924/ENSG00000232810/ENSG00000167604/ENSG00000080561/ENSG00000167207	ZC3H12A/TNFAIP3/IL1A/BIRC3/PELI1/IL1B/PER1/REL/TNF/NFKBID/MID2/NOD2	12
BP	GO:0071356	cellular response to tumor necrosis factor	0.000765059153077022	ENSG00000163874/ENSG00000100906/ENSG00000118503/ENSG00000115009/ENSG00000128016/ENSG00000023445/ENSG00000169429/ENSG00000090339/ENSG00000108691/ENSG00000232810/ENSG00000056558/ENSG00000102962/ENSG00000006210	ZC3H12A/NFKBIA/TNFAIP3/CCL20/ZFP36/BIRC3/CXCL8/ICAM1/CCL2/TNF/TRAF1/CCL22/CX3CL1	13
BP	GO:1901099	negative regulation of signal transduction in absence of ligand	0.000852135014222774	ENSG00000164400/ENSG00000115008/ENSG00000125538/ENSG00000232810/ENSG00000006210	CSF2/IL1A/IL1B/TNF/CX3CL1	5
BP	GO:2001240	negative regulation of extrinsic apoptotic signaling pathway in absence of ligand	0.000852135014222774	ENSG00000164400/ENSG00000115008/ENSG00000125538/ENSG00000232810/ENSG00000006210	CSF2/IL1A/IL1B/TNF/CX3CL1	5
BP	GO:0043409	negative regulation of MAPK cascade	0.00116696080358316	ENSG00000116285/ENSG00000138166/ENSG00000169242/ENSG00000139318/ENSG00000162772/ENSG00000128342/ENSG00000125538/ENSG00000143507/ENSG00000179094/ENSG00000108465	ERRFI1/DUSP5/EFNA1/DUSP6/ATF3/LIF/IL1B/DUSP10/PER1/CDK5RAP3	10
BP	GO:0022409	positive regulation of cell-cell adhesion	0.00118778205953999	ENSG00000107968/ENSG00000134954/ENSG00000090339/ENSG00000108691/ENSG00000125538/ENSG00000143507/ENSG00000232810/ENSG00000125798/ENSG00000113916/ENSG00000006210/ENSG00000167207	MAP3K8/ETS1/ICAM1/CCL2/IL1B/DUSP10/TNF/FOXA2/BCL6/CX3CL1/NOD2	11
BP	GO:1900744	regulation of p38MAPK cascade	0.00120874888864187	ENSG00000163874/ENSG00000112715/ENSG00000125538/ENSG00000143507/ENSG00000179094	ZC3H12A/VEGFA/IL1B/DUSP10/PER1	5
BP	GO:0031663	lipopolysaccharide-mediated signaling pathway	0.00125967246556376	ENSG00000100906/ENSG00000118503/ENSG00000108691/ENSG00000057657/ENSG00000125538/ENSG00000232810	NFKBIA/TNFAIP3/CCL2/PRDM1/IL1B/TNF	6
BP	GO:0071674	mononuclear cell migration	0.00125967246556376	ENSG00000115009/ENSG00000184371/ENSG00000108691/ENSG00000232810/ENSG00000102962/ENSG00000006210	CCL20/CSF1/CCL2/TNF/CCL22/CX3CL1	6
BP	GO:0018108	peptidyl-tyrosine phosphorylation	0.00135410624714018	ENSG00000116285/ENSG00000112715/ENSG00000169242/ENSG00000013441/ENSG00000164400/ENSG00000142627/ENSG00000128342/ENSG00000109321/ENSG00000179335/ENSG00000166483/ENSG00000090339/ENSG00000113240/ENSG00000176444/ENSG00000185652	ERRFI1/VEGFA/EFNA1/CLK1/CSF2/EPHA2/LIF/AREG/CLK3/WEE1/ICAM1/CLK4/CLK2/NTF3	14
BP	GO:0034612	response to tumor necrosis factor	0.00139374651324119	ENSG00000163874/ENSG00000100906/ENSG00000118503/ENSG00000115009/ENSG00000128016/ENSG00000023445/ENSG00000169429/ENSG00000090339/ENSG00000108691/ENSG00000232810/ENSG00000056558/ENSG00000102962/ENSG00000006210	ZC3H12A/NFKBIA/TNFAIP3/CCL20/ZFP36/BIRC3/CXCL8/ICAM1/CCL2/TNF/TRAF1/CCL22/CX3CL1	13
BP	GO:0042035	regulation of cytokine biosynthetic process	0.00143103940683542	ENSG00000116285/ENSG00000115009/ENSG00000128016/ENSG00000115008/ENSG00000069399/ENSG00000125538/ENSG00000232810	ERRFI1/CCL20/ZFP36/IL1A/BCL3/IL1B/TNF	7
BP	GO:0018212	peptidyl-tyrosine modification	0.00143840715328002	ENSG00000116285/ENSG00000112715/ENSG00000169242/ENSG00000013441/ENSG00000164400/ENSG00000142627/ENSG00000128342/ENSG00000109321/ENSG00000179335/ENSG00000166483/ENSG00000090339/ENSG00000113240/ENSG00000176444/ENSG00000185652	ERRFI1/VEGFA/EFNA1/CLK1/CSF2/EPHA2/LIF/AREG/CLK3/WEE1/ICAM1/CLK4/CLK2/NTF3	14
BP	GO:0009991	response to extracellular stimulus	0.00143840715328002	ENSG00000148926/ENSG00000163874/ENSG00000137193/ENSG00000128016/ENSG00000151014/ENSG00000117394/ENSG00000162772/ENSG00000198727/ENSG00000148339/ENSG00000170345/ENSG00000090339/ENSG00000147162/ENSG00000125538/ENSG00000125798/ENSG00000175197/ENSG00000025039/ENSG00000167207	ADM/ZC3H12A/PIM1/ZFP36/NOCT/SLC2A1/ATF3/MT-CYB/SLC25A25/FOS/ICAM1/OGT/IL1B/FOXA2/DDIT3/RRAGD/NOD2	17
BP	GO:0048514	blood vessel morphogenesis	0.00148949246118101	ENSG00000148926/ENSG00000163874/ENSG00000112715/ENSG00000169242/ENSG00000118503/ENSG00000142627/ENSG00000163659/ENSG00000115008/ENSG00000117525/ENSG00000134954/ENSG00000171223/ENSG00000169429/ENSG00000123358/ENSG00000108691/ENSG00000057657/ENSG00000125538/ENSG00000185215/ENSG00000006210	ADM/ZC3H12A/VEGFA/EFNA1/TNFAIP3/EPHA2/TIPARP/IL1A/F3/ETS1/JUNB/CXCL8/NR4A1/CCL2/PRDM1/IL1B/TNFAIP2/CX3CL1	18
BP	GO:0030099	myeloid cell differentiation	0.00151191590987091	ENSG00000100906/ENSG00000112715/ENSG00000128016/ENSG00000164400/ENSG00000142627/ENSG00000128342/ENSG00000134954/ENSG00000171223/ENSG00000170345/ENSG00000184371/ENSG00000232810/ENSG00000172331/ENSG00000168062/ENSG00000164104/ENSG00000113916	NFKBIA/VEGFA/ZFP36/CSF2/EPHA2/LIF/ETS1/JUNB/FOS/CSF1/TNF/BPGM/BATF2/HMGB2/BCL6	15
BP	GO:0002683	negative regulation of immune system process	0.00154444077073875	ENSG00000163874/ENSG00000100906/ENSG00000118503/ENSG00000128016/ENSG00000124145/ENSG00000197329/ENSG00000126368/ENSG00000108691/ENSG00000057657/ENSG00000143507/ENSG00000232810/ENSG00000167604/ENSG00000113916/ENSG00000137507/ENSG00000167207	ZC3H12A/NFKBIA/TNFAIP3/ZFP36/SDC4/PELI1/NR1D1/CCL2/PRDM1/DUSP10/TNF/NFKBID/BCL6/LRRC32/NOD2	15
BP	GO:0045766	positive regulation of angiogenesis	0.00189480153817414	ENSG00000148926/ENSG00000163874/ENSG00000112715/ENSG00000115008/ENSG00000117525/ENSG00000134954/ENSG00000169429/ENSG00000125538/ENSG00000006210	ADM/ZC3H12A/VEGFA/IL1A/F3/ETS1/CXCL8/IL1B/CX3CL1	9
BP	GO:0031649	heat generation	0.00194549741832603	ENSG00000113369/ENSG00000115008/ENSG00000125538/ENSG00000232810	ARRDC3/IL1A/IL1B/TNF	4
BP	GO:0045765	regulation of angiogenesis	0.00194549741832603	ENSG00000148926/ENSG00000163874/ENSG00000112715/ENSG00000169242/ENSG00000118503/ENSG00000142627/ENSG00000115008/ENSG00000117525/ENSG00000134954/ENSG00000169429/ENSG00000125538/ENSG00000006210	ADM/ZC3H12A/VEGFA/EFNA1/TNFAIP3/EPHA2/IL1A/F3/ETS1/CXCL8/IL1B/CX3CL1	12
BP	GO:0050863	regulation of T cell activation	0.00194549741832603	ENSG00000124145/ENSG00000107968/ENSG00000197329/ENSG00000108691/ENSG00000057657/ENSG00000125538/ENSG00000143507/ENSG00000167604/ENSG00000128340/ENSG00000113916/ENSG00000137507/ENSG00000167207	SDC4/MAP3K8/PELI1/CCL2/PRDM1/IL1B/DUSP10/NFKBID/RAC2/BCL6/LRRC32/NOD2	12
BP	GO:0032088	negative regulation of NF-kappaB transcription factor activity	0.00199048527630939	ENSG00000163874/ENSG00000100906/ENSG00000118503/ENSG00000197329/ENSG00000108465/ENSG00000167604/ENSG00000167207	ZC3H12A/NFKBIA/TNFAIP3/PELI1/CDK5RAP3/NFKBID/NOD2	7
BP	GO:0070374	positive regulation of ERK1 and ERK2 cascade	0.00200114576760078	ENSG00000115009/ENSG00000142627/ENSG00000115008/ENSG00000090339/ENSG00000108691/ENSG00000232810/ENSG00000162344/ENSG00000102962/ENSG00000006210/ENSG00000167207	CCL20/EPHA2/IL1A/ICAM1/CCL2/TNF/FGF19/CCL22/CX3CL1/NOD2	10
BP	GO:0044706	multi-multicellular organism process	0.00205543982599453	ENSG00000148926/ENSG00000185022/ENSG00000117394/ENSG00000128342/ENSG00000134954/ENSG00000171223/ENSG00000170345/ENSG00000057657/ENSG00000125538/ENSG00000187266	ADM/MAFF/SLC2A1/LIF/ETS1/JUNB/FOS/PRDM1/IL1B/EPOR	10
BP	GO:0023061	signal release	0.00205543982599453	ENSG00000148926/ENSG00000007171/ENSG00000198355/ENSG00000117394/ENSG00000128342/ENSG00000126368/ENSG00000125538/ENSG00000232810/ENSG00000125798/ENSG00000198535/ENSG00000205502/ENSG00000053438/ENSG00000105649/ENSG00000135604/ENSG00000128683	ADM/NOS2/PIM3/SLC2A1/LIF/NR1D1/IL1B/TNF/FOXA2/C2CD4A/C2CD4B/NNAT/RAB3A/STX11/GAD1	15
BP	GO:0042089	cytokine biosynthetic process	0.00205543982599453	ENSG00000116285/ENSG00000115009/ENSG00000128016/ENSG00000115008/ENSG00000069399/ENSG00000125538/ENSG00000232810	ERRFI1/CCL20/ZFP36/IL1A/BCL3/IL1B/TNF	7
BP	GO:0032637	interleukin-8 production	0.00205543982599453	ENSG00000007171/ENSG00000069399/ENSG00000125538/ENSG00000232810/ENSG00000175197/ENSG00000167207	NOS2/BCL3/IL1B/TNF/DDIT3/NOD2	6
BP	GO:0042107	cytokine metabolic process	0.00220591012926304	ENSG00000116285/ENSG00000115009/ENSG00000128016/ENSG00000115008/ENSG00000069399/ENSG00000125538/ENSG00000232810	ERRFI1/CCL20/ZFP36/IL1A/BCL3/IL1B/TNF	7
BP	GO:0050927	positive regulation of positive chemotaxis	0.0022706531789165	ENSG00000112715/ENSG00000117525/ENSG00000169429/ENSG00000185652	VEGFA/F3/CXCL8/NTF3	4
BP	GO:0045123	cellular extravasation	0.00246086665193463	ENSG00000115008/ENSG00000090339/ENSG00000108691/ENSG00000232810/ENSG00000006210	IL1A/ICAM1/CCL2/TNF/CX3CL1	5
BP	GO:0098542	defense response to other organism	0.00274555074285902	ENSG00000163874/ENSG00000118503/ENSG00000115009/ENSG00000007171/ENSG00000023445/ENSG00000069399/ENSG00000168209/ENSG00000125538/ENSG00000232810/ENSG00000168062/ENSG00000164104/ENSG00000124875/ENSG00000213928/ENSG00000167207	ZC3H12A/TNFAIP3/CCL20/NOS2/BIRC3/BCL3/DDIT4/IL1B/TNF/BATF2/HMGB2/CXCL6/IRF9/NOD2	14
BP	GO:0050926	regulation of positive chemotaxis	0.00279293142860972	ENSG00000112715/ENSG00000117525/ENSG00000169429/ENSG00000185652	VEGFA/F3/CXCL8/NTF3	4
BP	GO:0071407	cellular response to organic cyclic compound	0.00311377482077288	ENSG00000163874/ENSG00000100906/ENSG00000116285/ENSG00000137193/ENSG00000128016/ENSG00000163659/ENSG00000126368/ENSG00000168209/ENSG00000090339/ENSG00000123358/ENSG00000108691/ENSG00000125538/ENSG00000179094/ENSG00000232810/ENSG00000143630/ENSG00000213366/ENSG00000269858/ENSG00000167207	ZC3H12A/NFKBIA/ERRFI1/PIM1/ZFP36/TIPARP/NR1D1/DDIT4/ICAM1/NR4A1/CCL2/IL1B/PER1/TNF/HCN3/GSTM2/EGLN2/NOD2	18
BP	GO:1903708	positive regulation of hemopoiesis	0.00317978302380326	ENSG00000128342/ENSG00000134954/ENSG00000170345/ENSG00000184371/ENSG00000057657/ENSG00000143507/ENSG00000232810/ENSG00000164104/ENSG00000113916	LIF/ETS1/FOS/CSF1/PRDM1/DUSP10/TNF/HMGB2/BCL6	9
BP	GO:1901342	regulation of vasculature development	0.00343996897048385	ENSG00000148926/ENSG00000163874/ENSG00000112715/ENSG00000169242/ENSG00000118503/ENSG00000142627/ENSG00000115008/ENSG00000117525/ENSG00000134954/ENSG00000169429/ENSG00000125538/ENSG00000006210	ADM/ZC3H12A/VEGFA/EFNA1/TNFAIP3/EPHA2/IL1A/F3/ETS1/CXCL8/IL1B/CX3CL1	12
BP	GO:0007565	female pregnancy	0.00343996897048385	ENSG00000148926/ENSG00000117394/ENSG00000128342/ENSG00000134954/ENSG00000171223/ENSG00000170345/ENSG00000057657/ENSG00000125538/ENSG00000187266	ADM/SLC2A1/LIF/ETS1/JUNB/FOS/PRDM1/IL1B/EPOR	9
BP	GO:1904018	positive regulation of vasculature development	0.00343996897048385	ENSG00000148926/ENSG00000163874/ENSG00000112715/ENSG00000115008/ENSG00000117525/ENSG00000134954/ENSG00000169429/ENSG00000125538/ENSG00000006210	ADM/ZC3H12A/VEGFA/IL1A/F3/ETS1/CXCL8/IL1B/CX3CL1	9
BP	GO:2001239	regulation of extrinsic apoptotic signaling pathway in absence of ligand	0.00346961616428867	ENSG00000164400/ENSG00000115008/ENSG00000125538/ENSG00000232810/ENSG00000006210	CSF2/IL1A/IL1B/TNF/CX3CL1	5
BP	GO:0051384	response to glucocorticoid	0.00348346575511789	ENSG00000148926/ENSG00000116285/ENSG00000128016/ENSG00000109321/ENSG00000170345/ENSG00000168209/ENSG00000090339/ENSG00000232810	ADM/ERRFI1/ZFP36/AREG/FOS/DDIT4/ICAM1/TNF	8
BP	GO:0042326	negative regulation of phosphorylation	0.00359682499978193	ENSG00000163874/ENSG00000116285/ENSG00000138166/ENSG00000169242/ENSG00000118503/ENSG00000139318/ENSG00000162772/ENSG00000128342/ENSG00000168209/ENSG00000179820/ENSG00000125538/ENSG00000143507/ENSG00000179094/ENSG00000108465/ENSG00000125798/ENSG00000185652	ZC3H12A/ERRFI1/DUSP5/EFNA1/TNFAIP3/DUSP6/ATF3/LIF/DDIT4/MYADM/IL1B/DUSP10/PER1/CDK5RAP3/FOXA2/NTF3	16
BP	GO:0032612	interleukin-1 production	0.00367313159722817	ENSG00000163874/ENSG00000116285/ENSG00000118503/ENSG00000115009/ENSG00000125538/ENSG00000167207	ZC3H12A/ERRFI1/TNFAIP3/CCL20/IL1B/NOD2	6
BP	GO:0009150	purine ribonucleotide metabolic process	0.00415919780956157	ENSG00000148926/ENSG00000198886/ENSG00000212907/ENSG00000198804/ENSG00000112715/ENSG00000198938/ENSG00000198899/ENSG00000007171/ENSG00000142627/ENSG00000198712/ENSG00000198727/ENSG00000148339/ENSG00000168209/ENSG00000147162/ENSG00000172331/ENSG00000204681/ENSG00000161647	ADM/MT-ND4/MT-ND4L/MT-CO1/VEGFA/MT-CO3/MT-ATP6/NOS2/EPHA2/MT-CO2/MT-CYB/SLC25A25/DDIT4/OGT/BPGM/GABBR1/MPP3	17
BP	GO:0042110	T cell activation	0.00446279487746086	ENSG00000124145/ENSG00000107968/ENSG00000197329/ENSG00000069399/ENSG00000090339/ENSG00000108691/ENSG00000057657/ENSG00000125538/ENSG00000143507/ENSG00000167604/ENSG00000128340/ENSG00000113916/ENSG00000137507/ENSG00000167207	SDC4/MAP3K8/PELI1/BCL3/ICAM1/CCL2/PRDM1/IL1B/DUSP10/NFKBID/RAC2/BCL6/LRRC32/NOD2	14
BP	GO:0001933	negative regulation of protein phosphorylation	0.00446279487746086	ENSG00000163874/ENSG00000116285/ENSG00000138166/ENSG00000169242/ENSG00000118503/ENSG00000139318/ENSG00000162772/ENSG00000128342/ENSG00000168209/ENSG00000179820/ENSG00000125538/ENSG00000143507/ENSG00000179094/ENSG00000108465/ENSG00000185652	ZC3H12A/ERRFI1/DUSP5/EFNA1/TNFAIP3/DUSP6/ATF3/LIF/DDIT4/MYADM/IL1B/DUSP10/PER1/CDK5RAP3/NTF3	15
BP	GO:0002695	negative regulation of leukocyte activation	0.00446481582715532	ENSG00000163874/ENSG00000118503/ENSG00000124145/ENSG00000197329/ENSG00000057657/ENSG00000167604/ENSG00000113916/ENSG00000137507	ZC3H12A/TNFAIP3/SDC4/PELI1/PRDM1/NFKBID/BCL6/LRRC32	8
BP	GO:0050673	epithelial cell proliferation	0.00446481582715532	ENSG00000116285/ENSG00000112715/ENSG00000118503/ENSG00000128016/ENSG00000142627/ENSG00000117525/ENSG00000109321/ENSG00000126368/ENSG00000123358/ENSG00000143507/ENSG00000232810/ENSG00000164104/ENSG00000167207	ERRFI1/VEGFA/TNFAIP3/ZFP36/EPHA2/F3/AREG/NR1D1/NR4A1/DUSP10/TNF/HMGB2/NOD2	13
BP	GO:0042108	positive regulation of cytokine biosynthetic process	0.00530434230229081	ENSG00000115009/ENSG00000115008/ENSG00000069399/ENSG00000125538/ENSG00000232810	CCL20/IL1A/BCL3/IL1B/TNF	5
BP	GO:0009259	ribonucleotide metabolic process	0.00568717384424813	ENSG00000148926/ENSG00000198886/ENSG00000212907/ENSG00000198804/ENSG00000112715/ENSG00000198938/ENSG00000198899/ENSG00000007171/ENSG00000142627/ENSG00000198712/ENSG00000198727/ENSG00000148339/ENSG00000168209/ENSG00000147162/ENSG00000172331/ENSG00000204681/ENSG00000161647	ADM/MT-ND4/MT-ND4L/MT-CO1/VEGFA/MT-CO3/MT-ATP6/NOS2/EPHA2/MT-CO2/MT-CYB/SLC25A25/DDIT4/OGT/BPGM/GABBR1/MPP3	17
BP	GO:0070663	regulation of leukocyte proliferation	0.00568717384424813	ENSG00000118503/ENSG00000124145/ENSG00000197329/ENSG00000184371/ENSG00000057657/ENSG00000125538/ENSG00000128340/ENSG00000113916/ENSG00000137507	TNFAIP3/SDC4/PELI1/CSF1/PRDM1/IL1B/RAC2/BCL6/LRRC32	9
BP	GO:0031667	response to nutrient levels	0.00568717384424813	ENSG00000148926/ENSG00000163874/ENSG00000137193/ENSG00000128016/ENSG00000117394/ENSG00000162772/ENSG00000198727/ENSG00000148339/ENSG00000090339/ENSG00000147162/ENSG00000125538/ENSG00000125798/ENSG00000175197/ENSG00000025039/ENSG00000167207	ADM/ZC3H12A/PIM1/ZFP36/SLC2A1/ATF3/MT-CYB/SLC25A25/ICAM1/OGT/IL1B/FOXA2/DDIT3/RRAGD/NOD2	15
BP	GO:0006163	purine nucleotide metabolic process	0.00568717384424813	ENSG00000148926/ENSG00000198886/ENSG00000212907/ENSG00000198804/ENSG00000112715/ENSG00000198938/ENSG00000198899/ENSG00000007171/ENSG00000142627/ENSG00000198712/ENSG00000198727/ENSG00000148339/ENSG00000168209/ENSG00000147162/ENSG00000172331/ENSG00000204681/ENSG00000161647	ADM/MT-ND4/MT-ND4L/MT-CO1/VEGFA/MT-CO3/MT-ATP6/NOS2/EPHA2/MT-CO2/MT-CYB/SLC25A25/DDIT4/OGT/BPGM/GABBR1/MPP3	17
BP	GO:0051249	regulation of lymphocyte activation	0.00568717384424813	ENSG00000118503/ENSG00000124145/ENSG00000107968/ENSG00000197329/ENSG00000108691/ENSG00000057657/ENSG00000125538/ENSG00000143507/ENSG00000167604/ENSG00000128340/ENSG00000113916/ENSG00000137507/ENSG00000167207	TNFAIP3/SDC4/MAP3K8/PELI1/CCL2/PRDM1/IL1B/DUSP10/NFKBID/RAC2/BCL6/LRRC32/NOD2	13
BP	GO:1903039	positive regulation of leukocyte cell-cell adhesion	0.00578109813701144	ENSG00000107968/ENSG00000134954/ENSG00000090339/ENSG00000108691/ENSG00000125538/ENSG00000143507/ENSG00000232810/ENSG00000113916/ENSG00000167207	MAP3K8/ETS1/ICAM1/CCL2/IL1B/DUSP10/TNF/BCL6/NOD2	9
BP	GO:0032635	interleukin-6 production	0.00578141557099265	ENSG00000163874/ENSG00000118503/ENSG00000007171/ENSG00000115008/ENSG00000125538/ENSG00000232810/ENSG00000167207	ZC3H12A/TNFAIP3/NOS2/IL1A/IL1B/TNF/NOD2	7
BP	GO:0002573	myeloid leukocyte differentiation	0.00596342967006789	ENSG00000112715/ENSG00000164400/ENSG00000142627/ENSG00000128342/ENSG00000171223/ENSG00000170345/ENSG00000184371/ENSG00000232810/ENSG00000168062	VEGFA/CSF2/EPHA2/LIF/JUNB/FOS/CSF1/TNF/BATF2	9
BP	GO:0001525	angiogenesis	0.00611703955692428	ENSG00000148926/ENSG00000163874/ENSG00000112715/ENSG00000169242/ENSG00000118503/ENSG00000142627/ENSG00000115008/ENSG00000117525/ENSG00000134954/ENSG00000169429/ENSG00000123358/ENSG00000108691/ENSG00000125538/ENSG00000185215/ENSG00000006210	ADM/ZC3H12A/VEGFA/EFNA1/TNFAIP3/EPHA2/IL1A/F3/ETS1/CXCL8/NR4A1/CCL2/IL1B/TNFAIP2/CX3CL1	15
BP	GO:0050918	positive chemotaxis	0.00612835973481601	ENSG00000112715/ENSG00000117525/ENSG00000169429/ENSG00000164104/ENSG00000185652	VEGFA/F3/CXCL8/HMGB2/NTF3	5
BP	GO:0045598	regulation of fat cell differentiation	0.00639000940271158	ENSG00000163874/ENSG00000128016/ENSG00000151014/ENSG00000126368/ENSG00000143507/ENSG00000232810/ENSG00000175197	ZC3H12A/ZFP36/NOCT/NR1D1/DUSP10/TNF/DDIT3	7
BP	GO:0051403	stress-activated MAPK cascade	0.00655773033958969	ENSG00000163874/ENSG00000112715/ENSG00000128016/ENSG00000115008/ENSG00000107968/ENSG00000125538/ENSG00000143507/ENSG00000179094/ENSG00000232810/ENSG00000162344/ENSG00000167207	ZC3H12A/VEGFA/ZFP36/IL1A/MAP3K8/IL1B/DUSP10/PER1/TNF/FGF19/NOD2	11
BP	GO:0002532	production of molecular mediator involved in inflammatory response	0.00668641086260326	ENSG00000163874/ENSG00000007171/ENSG00000143507/ENSG00000179094/ENSG00000167207	ZC3H12A/NOS2/DUSP10/PER1/NOD2	5
BP	GO:0031960	response to corticosteroid	0.00677848852762615	ENSG00000148926/ENSG00000116285/ENSG00000128016/ENSG00000109321/ENSG00000170345/ENSG00000168209/ENSG00000090339/ENSG00000232810	ADM/ERRFI1/ZFP36/AREG/FOS/DDIT4/ICAM1/TNF	8
BP	GO:0002437	inflammatory response to antigenic stimulus	0.00677848852762615	ENSG00000090339/ENSG00000125538/ENSG00000232810/ENSG00000164104	ICAM1/IL1B/TNF/HMGB2	4
BP	GO:0048246	macrophage chemotaxis	0.00677848852762615	ENSG00000184371/ENSG00000127129/ENSG00000108691/ENSG00000006210	CSF1/EDN2/CCL2/CX3CL1	4
BP	GO:0019693	ribose phosphate metabolic process	0.00715990811584644	ENSG00000148926/ENSG00000198886/ENSG00000212907/ENSG00000198804/ENSG00000112715/ENSG00000198938/ENSG00000198899/ENSG00000007171/ENSG00000142627/ENSG00000198712/ENSG00000198727/ENSG00000148339/ENSG00000168209/ENSG00000147162/ENSG00000172331/ENSG00000204681/ENSG00000161647	ADM/MT-ND4/MT-ND4L/MT-CO1/VEGFA/MT-CO3/MT-ATP6/NOS2/EPHA2/MT-CO2/MT-CYB/SLC25A25/DDIT4/OGT/BPGM/GABBR1/MPP3	17
BP	GO:0006984	ER-nucleus signaling pathway	0.00715990811584644	ENSG00000087074/ENSG00000162772/ENSG00000169429/ENSG00000108691/ENSG00000175197	PPP1R15A/ATF3/CXCL8/CCL2/DDIT3	5
BP	GO:0002694	regulation of leukocyte activation	0.00772549693417732	ENSG00000163874/ENSG00000118503/ENSG00000124145/ENSG00000107968/ENSG00000197329/ENSG00000108691/ENSG00000057657/ENSG00000125538/ENSG00000143507/ENSG00000167604/ENSG00000128340/ENSG00000113916/ENSG00000137507/ENSG00000167207	ZC3H12A/TNFAIP3/SDC4/MAP3K8/PELI1/CCL2/PRDM1/IL1B/DUSP10/NFKBID/RAC2/BCL6/LRRC32/NOD2	14
BP	GO:1900015	regulation of cytokine production involved in inflammatory response	0.00773089459525401	ENSG00000163874/ENSG00000007171/ENSG00000179094/ENSG00000167207	ZC3H12A/NOS2/PER1/NOD2	4
BP	GO:0050866	negative regulation of cell activation	0.00806056667131388	ENSG00000163874/ENSG00000118503/ENSG00000124145/ENSG00000197329/ENSG00000057657/ENSG00000167604/ENSG00000113916/ENSG00000137507	ZC3H12A/TNFAIP3/SDC4/PELI1/PRDM1/NFKBID/BCL6/LRRC32	8
BP	GO:0051250	negative regulation of lymphocyte activation	0.00806302748358043	ENSG00000118503/ENSG00000124145/ENSG00000197329/ENSG00000057657/ENSG00000167604/ENSG00000113916/ENSG00000137507	TNFAIP3/SDC4/PELI1/PRDM1/NFKBID/BCL6/LRRC32	7
BP	GO:0008625	extrinsic apoptotic signaling pathway via death domain receptors	0.00807007848333375	ENSG00000118503/ENSG00000162772/ENSG00000090339/ENSG00000232810/ENSG00000164104/ENSG00000213782	TNFAIP3/ATF3/ICAM1/TNF/HMGB2/DDX47	6
BP	GO:0032611	interleukin-1 beta production	0.00832875683913526	ENSG00000163874/ENSG00000116285/ENSG00000118503/ENSG00000125538/ENSG00000167207	ZC3H12A/ERRFI1/TNFAIP3/IL1B/NOD2	5
BP	GO:0031650	regulation of heat generation	0.00832875683913526	ENSG00000113369/ENSG00000125538/ENSG00000232810	ARRDC3/IL1B/TNF	3
BP	GO:0045076	regulation of interleukin-2 biosynthetic process	0.00832875683913526	ENSG00000128016/ENSG00000115008/ENSG00000125538	ZFP36/IL1A/IL1B	3
BP	GO:0050930	induction of positive chemotaxis	0.00832875683913526	ENSG00000112715/ENSG00000169429/ENSG00000185652	VEGFA/CXCL8/NTF3	3
BP	GO:0051770	positive regulation of nitric-oxide synthase biosynthetic process	0.00832875683913526	ENSG00000115009/ENSG00000108691/ENSG00000167207	CCL20/CCL2/NOD2	3
BP	GO:0045639	positive regulation of myeloid cell differentiation	0.00832875683913526	ENSG00000128342/ENSG00000134954/ENSG00000170345/ENSG00000184371/ENSG00000232810/ENSG00000164104	LIF/ETS1/FOS/CSF1/TNF/HMGB2	6
BP	GO:0001819	positive regulation of cytokine production	0.00836551809881999	ENSG00000135245/ENSG00000115009/ENSG00000164400/ENSG00000115008/ENSG00000023445/ENSG00000197329/ENSG00000069399/ENSG00000125538/ENSG00000232810/ENSG00000175197/ENSG00000164104/ENSG00000006210/ENSG00000167207	HILPDA/CCL20/CSF2/IL1A/BIRC3/PELI1/BCL3/IL1B/TNF/DDIT3/HMGB2/CX3CL1/NOD2	13
BP	GO:0032677	regulation of interleukin-8 production	0.0088573717719182	ENSG00000069399/ENSG00000125538/ENSG00000232810/ENSG00000175197/ENSG00000167207	BCL3/IL1B/TNF/DDIT3/NOD2	5
BP	GO:0042136	neurotransmitter biosynthetic process	0.0093135302393201	ENSG00000163874/ENSG00000007171/ENSG00000090339/ENSG00000125538/ENSG00000232810/ENSG00000128683	ZC3H12A/NOS2/ICAM1/IL1B/TNF/GAD1	6
BP	GO:0001893	maternal placenta development	0.0093135302393201	ENSG00000128342/ENSG00000171223/ENSG00000057657/ENSG00000187266	LIF/JUNB/PRDM1/EPOR	4
BP	GO:0002534	cytokine production involved in inflammatory response	0.0093135302393201	ENSG00000163874/ENSG00000007171/ENSG00000179094/ENSG00000167207	ZC3H12A/NOS2/PER1/NOD2	4
BP	GO:0034142	toll-like receptor 4 signaling pathway	0.0093135302393201	ENSG00000100906/ENSG00000118503/ENSG00000197329/ENSG00000126368	NFKBIA/TNFAIP3/PELI1/NR1D1	4
BP	GO:1905517	macrophage migration	0.0093135302393201	ENSG00000184371/ENSG00000127129/ENSG00000108691/ENSG00000006210	CSF1/EDN2/CCL2/CX3CL1	4
BP	GO:0035690	cellular response to drug	0.00942150840508284	ENSG00000163874/ENSG00000116285/ENSG00000118503/ENSG00000007171/ENSG00000134954/ENSG00000168209/ENSG00000090339/ENSG00000125538/ENSG00000232810/ENSG00000143630/ENSG00000213366/ENSG00000167207	ZC3H12A/ERRFI1/TNFAIP3/NOS2/ETS1/DDIT4/ICAM1/IL1B/TNF/HCN3/GSTM2/NOD2	12
BP	GO:0048545	response to steroid hormone	0.00942150840508284	ENSG00000148926/ENSG00000116285/ENSG00000128016/ENSG00000109321/ENSG00000126368/ENSG00000170345/ENSG00000168209/ENSG00000090339/ENSG00000123358/ENSG00000179094/ENSG00000232810/ENSG00000164104/ENSG00000269858	ADM/ERRFI1/ZFP36/AREG/NR1D1/FOS/DDIT4/ICAM1/NR4A1/PER1/TNF/HMGB2/EGLN2	13
BP	GO:0002521	leukocyte differentiation	0.00952541431067691	ENSG00000112715/ENSG00000164400/ENSG00000142627/ENSG00000128342/ENSG00000069399/ENSG00000171223/ENSG00000170345/ENSG00000184371/ENSG00000057657/ENSG00000143507/ENSG00000232810/ENSG00000168062/ENSG00000167604/ENSG00000113916	VEGFA/CSF2/EPHA2/LIF/BCL3/JUNB/FOS/CSF1/PRDM1/DUSP10/TNF/BATF2/NFKBID/BCL6	14
BP	GO:0070431	nucleotide-binding oligomerization domain containing 2 signaling pathway	0.0101103765070244	ENSG00000100906/ENSG00000118503/ENSG00000167207	NFKBIA/TNFAIP3/NOD2	3
BP	GO:0009615	response to virus	0.0103149985873652	ENSG00000163874/ENSG00000118503/ENSG00000121966/ENSG00000023445/ENSG00000069399/ENSG00000168209/ENSG00000125538/ENSG00000232810/ENSG00000137504/ENSG00000102962/ENSG00000213928	ZC3H12A/TNFAIP3/CXCR4/BIRC3/BCL3/DDIT4/IL1B/TNF/CREBZF/CCL22/IRF9	11
BP	GO:0032350	regulation of hormone metabolic process	0.0103149985873652	ENSG00000140274/ENSG00000125538/ENSG00000232810/ENSG00000140254	DUOXA2/IL1B/TNF/DUOXA1	4
BP	GO:2001233	regulation of apoptotic signaling pathway	0.0105086416350586	ENSG00000118503/ENSG00000164400/ENSG00000115008/ENSG00000105327/ENSG00000162772/ENSG00000090339/ENSG00000123689/ENSG00000125538/ENSG00000232810/ENSG00000175197/ENSG00000056558/ENSG00000164104/ENSG00000006210	TNFAIP3/CSF2/IL1A/BBC3/ATF3/ICAM1/G0S2/IL1B/TNF/DDIT3/TRAF1/HMGB2/CX3CL1	13
BP	GO:0032652	regulation of interleukin-1 production	0.0108143209598642	ENSG00000163874/ENSG00000116285/ENSG00000118503/ENSG00000115009/ENSG00000167207	ZC3H12A/ERRFI1/TNFAIP3/CCL20/NOD2	5
BP	GO:0070482	response to oxygen levels	0.0112846910185761	ENSG00000148926/ENSG00000198886/ENSG00000112715/ENSG00000135245/ENSG00000121966/ENSG00000198899/ENSG00000007171/ENSG00000198727/ENSG00000134954/ENSG00000168209/ENSG00000090339/ENSG00000122861/ENSG00000269858	ADM/MT-ND4/VEGFA/HILPDA/CXCR4/MT-ATP6/NOS2/MT-CYB/ETS1/DDIT4/ICAM1/PLAU/EGLN2	13
BP	GO:0050678	regulation of epithelial cell proliferation	0.0114548073924978	ENSG00000116285/ENSG00000112715/ENSG00000118503/ENSG00000128016/ENSG00000117525/ENSG00000126368/ENSG00000123358/ENSG00000143507/ENSG00000232810/ENSG00000164104/ENSG00000167207	ERRFI1/VEGFA/TNFAIP3/ZFP36/F3/NR1D1/NR4A1/DUSP10/TNF/HMGB2/NOD2	11
BP	GO:1902107	positive regulation of leukocyte differentiation	0.0121532557886197	ENSG00000128342/ENSG00000170345/ENSG00000184371/ENSG00000057657/ENSG00000143507/ENSG00000232810/ENSG00000113916	LIF/FOS/CSF1/PRDM1/DUSP10/TNF/BCL6	7
BP	GO:0002467	germinal center formation	0.0121757785079626	ENSG00000118503/ENSG00000069399/ENSG00000113916	TNFAIP3/BCL3/BCL6	3
BP	GO:0010893	positive regulation of steroid biosynthetic process	0.0121757785079626	ENSG00000126368/ENSG00000125538/ENSG00000232810	NR1D1/IL1B/TNF	3
BP	GO:0044342	type B pancreatic cell proliferation	0.0121757785079626	ENSG00000116285/ENSG00000126368/ENSG00000123358	ERRFI1/NR1D1/NR4A1	3
BP	GO:0031098	stress-activated protein kinase signaling cascade	0.0122367147717112	ENSG00000163874/ENSG00000112715/ENSG00000128016/ENSG00000115008/ENSG00000107968/ENSG00000125538/ENSG00000143507/ENSG00000179094/ENSG00000232810/ENSG00000162344/ENSG00000167207	ZC3H12A/VEGFA/ZFP36/IL1A/MAP3K8/IL1B/DUSP10/PER1/TNF/FGF19/NOD2	11
BP	GO:0032922	circadian regulation of gene expression	0.0123231692474612	ENSG00000151014/ENSG00000126368/ENSG00000147162/ENSG00000179094/ENSG00000134107	NOCT/NR1D1/OGT/PER1/BHLHE40	5
BP	GO:0010677	negative regulation of cellular carbohydrate metabolic process	0.0125821067863402	ENSG00000168209/ENSG00000176444/ENSG00000125798/ENSG00000142178	DDIT4/CLK2/FOXA2/SIK1	4
BP	GO:0050865	regulation of cell activation	0.0127212597130798	ENSG00000163874/ENSG00000118503/ENSG00000124145/ENSG00000107968/ENSG00000197329/ENSG00000108691/ENSG00000057657/ENSG00000125538/ENSG00000143507/ENSG00000167604/ENSG00000128340/ENSG00000113916/ENSG00000137507/ENSG00000167207	ZC3H12A/TNFAIP3/SDC4/MAP3K8/PELI1/CCL2/PRDM1/IL1B/DUSP10/NFKBID/RAC2/BCL6/LRRC32/NOD2	14
BP	GO:0046034	ATP metabolic process	0.0127212597130798	ENSG00000198886/ENSG00000212907/ENSG00000198804/ENSG00000198938/ENSG00000198899/ENSG00000198712/ENSG00000198727/ENSG00000148339/ENSG00000168209/ENSG00000147162/ENSG00000172331	MT-ND4/MT-ND4L/MT-CO1/MT-CO3/MT-ATP6/MT-CO2/MT-CYB/SLC25A25/DDIT4/OGT/BPGM	11
BP	GO:0009126	purine nucleoside monophosphate metabolic process	0.0127212597130798	ENSG00000198886/ENSG00000212907/ENSG00000198804/ENSG00000198938/ENSG00000198899/ENSG00000198712/ENSG00000198727/ENSG00000148339/ENSG00000168209/ENSG00000147162/ENSG00000172331/ENSG00000161647	MT-ND4/MT-ND4L/MT-CO1/MT-CO3/MT-ATP6/MT-CO2/MT-CYB/SLC25A25/DDIT4/OGT/BPGM/MPP3	12
BP	GO:0009167	purine ribonucleoside monophosphate metabolic process	0.0127212597130798	ENSG00000198886/ENSG00000212907/ENSG00000198804/ENSG00000198938/ENSG00000198899/ENSG00000198712/ENSG00000198727/ENSG00000148339/ENSG00000168209/ENSG00000147162/ENSG00000172331/ENSG00000161647	MT-ND4/MT-ND4L/MT-CO1/MT-CO3/MT-ATP6/MT-CO2/MT-CYB/SLC25A25/DDIT4/OGT/BPGM/MPP3	12
BP	GO:0070664	negative regulation of leukocyte proliferation	0.012941972832988	ENSG00000118503/ENSG00000124145/ENSG00000197329/ENSG00000057657/ENSG00000137507	TNFAIP3/SDC4/PELI1/PRDM1/LRRC32	5
BP	GO:0042752	regulation of circadian rhythm	0.012941972832988	ENSG00000164400/ENSG00000151014/ENSG00000126368/ENSG00000179094/ENSG00000134107/ENSG00000142178	CSF2/NOCT/NR1D1/PER1/BHLHE40/SIK1	6
BP	GO:0050729	positive regulation of inflammatory response	0.0136247744633113	ENSG00000100906/ENSG00000134954/ENSG00000125538/ENSG00000232810/ENSG00000006210/ENSG00000167207	NFKBIA/ETS1/IL1B/TNF/CX3CL1/NOD2	6
BP	GO:0032872	regulation of stress-activated MAPK cascade	0.0136247744633113	ENSG00000163874/ENSG00000112715/ENSG00000115008/ENSG00000125538/ENSG00000143507/ENSG00000179094/ENSG00000232810/ENSG00000162344/ENSG00000167207	ZC3H12A/VEGFA/IL1A/IL1B/DUSP10/PER1/TNF/FGF19/NOD2	9
BP	GO:0006809	nitric oxide biosynthetic process	0.0136247744633113	ENSG00000163874/ENSG00000007171/ENSG00000090339/ENSG00000125538/ENSG00000232810	ZC3H12A/NOS2/ICAM1/IL1B/TNF	5
BP	GO:0019915	lipid storage	0.0136247744633113	ENSG00000163874/ENSG00000100906/ENSG00000135245/ENSG00000125538/ENSG00000232810	ZC3H12A/NFKBIA/HILPDA/IL1B/TNF	5
BP	GO:0048871	multicellular organismal homeostasis	0.0136247744633113	ENSG00000112715/ENSG00000113369/ENSG00000118503/ENSG00000115008/ENSG00000126368/ENSG00000184371/ENSG00000127129/ENSG00000125538/ENSG00000232810/ENSG00000128340/ENSG00000167207	VEGFA/ARRDC3/TNFAIP3/IL1A/NR1D1/CSF1/EDN2/IL1B/TNF/RAC2/NOD2	11
BP	GO:0032944	regulation of mononuclear cell proliferation	0.0136247744633113	ENSG00000124145/ENSG00000197329/ENSG00000184371/ENSG00000057657/ENSG00000125538/ENSG00000128340/ENSG00000113916/ENSG00000137507	SDC4/PELI1/CSF1/PRDM1/IL1B/RAC2/BCL6/LRRC32	8
BP	GO:0032691	negative regulation of interleukin-1 beta production	0.0136247744633113	ENSG00000163874/ENSG00000116285/ENSG00000118503	ZC3H12A/ERRFI1/TNFAIP3	3
BP	GO:0034143	regulation of toll-like receptor 4 signaling pathway	0.0136247744633113	ENSG00000118503/ENSG00000197329/ENSG00000126368	TNFAIP3/PELI1/NR1D1	3
BP	GO:0042094	interleukin-2 biosynthetic process	0.0136247744633113	ENSG00000128016/ENSG00000115008/ENSG00000125538	ZFP36/IL1A/IL1B	3
BP	GO:0001666	response to hypoxia	0.0136247744633113	ENSG00000148926/ENSG00000198886/ENSG00000112715/ENSG00000135245/ENSG00000121966/ENSG00000007171/ENSG00000198727/ENSG00000134954/ENSG00000168209/ENSG00000090339/ENSG00000122861/ENSG00000269858	ADM/MT-ND4/VEGFA/HILPDA/CXCR4/NOS2/MT-CYB/ETS1/DDIT4/ICAM1/PLAU/EGLN2	12
BP	GO:0070302	regulation of stress-activated protein kinase signaling cascade	0.0136247744633113	ENSG00000163874/ENSG00000112715/ENSG00000115008/ENSG00000125538/ENSG00000143507/ENSG00000179094/ENSG00000232810/ENSG00000162344/ENSG00000167207	ZC3H12A/VEGFA/IL1A/IL1B/DUSP10/PER1/TNF/FGF19/NOD2	9
BP	GO:0050796	regulation of insulin secretion	0.0137869644604037	ENSG00000007171/ENSG00000198355/ENSG00000117394/ENSG00000126368/ENSG00000125538/ENSG00000232810/ENSG00000125798/ENSG00000053438	NOS2/PIM3/SLC2A1/NR1D1/IL1B/TNF/FOXA2/NNAT	8
BP	GO:0032720	negative regulation of tumor necrosis factor production	0.0160769677081635	ENSG00000163874/ENSG00000116285/ENSG00000118503/ENSG00000069399	ZC3H12A/ERRFI1/TNFAIP3/BCL3	4
BP	GO:0045912	negative regulation of carbohydrate metabolic process	0.0160769677081635	ENSG00000168209/ENSG00000176444/ENSG00000125798/ENSG00000142178	DDIT4/CLK2/FOXA2/SIK1	4
BP	GO:0048247	lymphocyte chemotaxis	0.0160769677081635	ENSG00000115009/ENSG00000108691/ENSG00000102962/ENSG00000006210	CCL20/CCL2/CCL22/CX3CL1	4
BP	GO:0009161	ribonucleoside monophosphate metabolic process	0.0161445392111812	ENSG00000198886/ENSG00000212907/ENSG00000198804/ENSG00000198938/ENSG00000198899/ENSG00000198712/ENSG00000198727/ENSG00000148339/ENSG00000168209/ENSG00000147162/ENSG00000172331/ENSG00000161647	MT-ND4/MT-ND4L/MT-CO1/MT-CO3/MT-ATP6/MT-CO2/MT-CYB/SLC25A25/DDIT4/OGT/BPGM/MPP3	12
BP	GO:0051767	nitric-oxide synthase biosynthetic process	0.0161774419025919	ENSG00000115009/ENSG00000108691/ENSG00000167207	CCL20/CCL2/NOD2	3
BP	GO:0051769	regulation of nitric-oxide synthase biosynthetic process	0.0161774419025919	ENSG00000115009/ENSG00000108691/ENSG00000167207	CCL20/CCL2/NOD2	3
BP	GO:0036293	response to decreased oxygen levels	0.0163272966709629	ENSG00000148926/ENSG00000198886/ENSG00000112715/ENSG00000135245/ENSG00000121966/ENSG00000007171/ENSG00000198727/ENSG00000134954/ENSG00000168209/ENSG00000090339/ENSG00000122861/ENSG00000269858	ADM/MT-ND4/VEGFA/HILPDA/CXCR4/NOS2/MT-CYB/ETS1/DDIT4/ICAM1/PLAU/EGLN2	12
BP	GO:0062012	regulation of small molecule metabolic process	0.0167631728657728	ENSG00000148926/ENSG00000112715/ENSG00000007171/ENSG00000126368/ENSG00000168209/ENSG00000147162/ENSG00000125538/ENSG00000232810/ENSG00000176444/ENSG00000125798/ENSG00000172331/ENSG00000162344/ENSG00000142178/ENSG00000204681	ADM/VEGFA/NOS2/NR1D1/DDIT4/OGT/IL1B/TNF/CLK2/FOXA2/BPGM/FGF19/SIK1/GABBR1	14
BP	GO:0032675	regulation of interleukin-6 production	0.0168134972562392	ENSG00000163874/ENSG00000118503/ENSG00000115008/ENSG00000125538/ENSG00000232810/ENSG00000167207	ZC3H12A/TNFAIP3/IL1A/IL1B/TNF/NOD2	6
BP	GO:0038034	signal transduction in absence of ligand	0.0170184183936455	ENSG00000164400/ENSG00000115008/ENSG00000125538/ENSG00000232810/ENSG00000006210	CSF2/IL1A/IL1B/TNF/CX3CL1	5
BP	GO:0046209	nitric oxide metabolic process	0.0170184183936455	ENSG00000163874/ENSG00000007171/ENSG00000090339/ENSG00000125538/ENSG00000232810	ZC3H12A/NOS2/ICAM1/IL1B/TNF	5
BP	GO:0097192	extrinsic apoptotic signaling pathway in absence of ligand	0.0170184183936455	ENSG00000164400/ENSG00000115008/ENSG00000125538/ENSG00000232810/ENSG00000006210	CSF2/IL1A/IL1B/TNF/CX3CL1	5
BP	GO:0010883	regulation of lipid storage	0.0170793118526627	ENSG00000163874/ENSG00000100906/ENSG00000135245/ENSG00000232810	ZC3H12A/NFKBIA/HILPDA/TNF	4
BP	GO:0001818	negative regulation of cytokine production	0.0176333351379267	ENSG00000163874/ENSG00000116285/ENSG00000118503/ENSG00000128016/ENSG00000069399/ENSG00000162924/ENSG00000232810/ENSG00000113916/ENSG00000137507	ZC3H12A/ERRFI1/TNFAIP3/ZFP36/BCL3/REL/TNF/BCL6/LRRC32	9
BP	GO:0070373	negative regulation of ERK1 and ERK2 cascade	0.0181080398197793	ENSG00000116285/ENSG00000139318/ENSG00000162772/ENSG00000128342/ENSG00000143507	ERRFI1/DUSP6/ATF3/LIF/DUSP10	5
BP	GO:0009895	negative regulation of catabolic process	0.0181261115742699	ENSG00000169242/ENSG00000128016/ENSG00000007171/ENSG00000151014/ENSG00000180667/ENSG00000168209/ENSG00000147162/ENSG00000125538/ENSG00000232810/ENSG00000108465	EFNA1/ZFP36/NOS2/NOCT/YOD1/DDIT4/OGT/IL1B/TNF/CDK5RAP3	10
BP	GO:0032680	regulation of tumor necrosis factor production	0.0181261115742699	ENSG00000163874/ENSG00000116285/ENSG00000118503/ENSG00000128016/ENSG00000069399/ENSG00000167207	ZC3H12A/ERRFI1/TNFAIP3/ZFP36/BCL3/NOD2	6
BP	GO:0032495	response to muramyl dipeptide	0.0181261115742699	ENSG00000100906/ENSG00000118503/ENSG00000167207	NFKBIA/TNFAIP3/NOD2	3
BP	GO:0034114	regulation of heterotypic cell-cell adhesion	0.0181261115742699	ENSG00000179820/ENSG00000125538/ENSG00000232810	MYADM/IL1B/TNF	3
BP	GO:0070661	leukocyte proliferation	0.0181261115742699	ENSG00000118503/ENSG00000124145/ENSG00000197329/ENSG00000184371/ENSG00000057657/ENSG00000125538/ENSG00000128340/ENSG00000113916/ENSG00000137507	TNFAIP3/SDC4/PELI1/CSF1/PRDM1/IL1B/RAC2/BCL6/LRRC32	9
BP	GO:0002548	monocyte chemotaxis	0.0181261115742699	ENSG00000115009/ENSG00000108691/ENSG00000102962/ENSG00000006210	CCL20/CCL2/CCL22/CX3CL1	4
BP	GO:0032757	positive regulation of interleukin-8 production	0.0181261115742699	ENSG00000125538/ENSG00000232810/ENSG00000175197/ENSG00000167207	IL1B/TNF/DDIT3/NOD2	4
BP	GO:1903556	negative regulation of tumor necrosis factor superfamily cytokine production	0.0181261115742699	ENSG00000163874/ENSG00000116285/ENSG00000118503/ENSG00000069399	ZC3H12A/ERRFI1/TNFAIP3/BCL3	4
BP	GO:1903555	regulation of tumor necrosis factor superfamily cytokine production	0.0196256682923057	ENSG00000163874/ENSG00000116285/ENSG00000118503/ENSG00000128016/ENSG00000069399/ENSG00000167207	ZC3H12A/ERRFI1/TNFAIP3/ZFP36/BCL3/NOD2	6
BP	GO:0046777	protein autophosphorylation	0.0196256682923057	ENSG00000116285/ENSG00000112715/ENSG00000137193/ENSG00000013441/ENSG00000198355/ENSG00000179335/ENSG00000113240/ENSG00000176444/ENSG00000142178	ERRFI1/VEGFA/PIM1/CLK1/PIM3/CLK3/CLK4/CLK2/SIK1	9
BP	GO:0046688	response to copper ion	0.0196256682923057	ENSG00000198804/ENSG00000115008/ENSG00000198727/ENSG00000090339	MT-CO1/IL1A/MT-CYB/ICAM1	4
BP	GO:0061028	establishment of endothelial barrier	0.0196256682923057	ENSG00000090339/ENSG00000179820/ENSG00000125538/ENSG00000232810	ICAM1/MYADM/IL1B/TNF	4
BP	GO:0070423	nucleotide-binding oligomerization domain containing signaling pathway	0.0196256682923057	ENSG00000100906/ENSG00000118503/ENSG00000023445/ENSG00000167207	NFKBIA/TNFAIP3/BIRC3/NOD2	4
BP	GO:2001057	reactive nitrogen species metabolic process	0.0196256682923057	ENSG00000163874/ENSG00000007171/ENSG00000090339/ENSG00000125538/ENSG00000232810	ZC3H12A/NOS2/ICAM1/IL1B/TNF	5
BP	GO:0009123	nucleoside monophosphate metabolic process	0.019895371435837	ENSG00000198886/ENSG00000212907/ENSG00000198804/ENSG00000198938/ENSG00000198899/ENSG00000198712/ENSG00000198727/ENSG00000148339/ENSG00000168209/ENSG00000147162/ENSG00000172331/ENSG00000161647	MT-ND4/MT-ND4L/MT-CO1/MT-CO3/MT-ATP6/MT-CO2/MT-CYB/SLC25A25/DDIT4/OGT/BPGM/MPP3	12
BP	GO:0032640	tumor necrosis factor production	0.019895371435837	ENSG00000163874/ENSG00000116285/ENSG00000118503/ENSG00000128016/ENSG00000069399/ENSG00000167207	ZC3H12A/ERRFI1/TNFAIP3/ZFP36/BCL3/NOD2	6
BP	GO:0042775	mitochondrial ATP synthesis coupled electron transport	0.019895371435837	ENSG00000198886/ENSG00000212907/ENSG00000198804/ENSG00000198938/ENSG00000198712/ENSG00000198727	MT-ND4/MT-ND4L/MT-CO1/MT-CO3/MT-CO2/MT-CYB	6
BP	GO:0000187	activation of MAPK activity	0.019895371435837	ENSG00000138166/ENSG00000121966/ENSG00000139318/ENSG00000125538/ENSG00000232810/ENSG00000185652/ENSG00000167207	DUSP5/CXCR4/DUSP6/IL1B/TNF/NTF3/NOD2	7
BP	GO:0034250	positive regulation of cellular amide metabolic process	0.019895371435837	ENSG00000163874/ENSG00000169242/ENSG00000087074/ENSG00000069399/ENSG00000198563/ENSG00000232810/ENSG00000204531	ZC3H12A/EFNA1/PPP1R15A/BCL3/DDX39B/TNF/POU5F1	7
BP	GO:0046697	decidualization	0.0203545237599335	ENSG00000128342/ENSG00000171223/ENSG00000187266	LIF/JUNB/EPOR	3
BP	GO:0060055	angiogenesis involved in wound healing	0.0203545237599335	ENSG00000118503/ENSG00000134954/ENSG00000006210	TNFAIP3/ETS1/CX3CL1	3
BP	GO:0007623	circadian rhythm	0.0203593136417499	ENSG00000164400/ENSG00000007171/ENSG00000151014/ENSG00000126368/ENSG00000147162/ENSG00000179094/ENSG00000134107/ENSG00000142178	CSF2/NOS2/NOCT/NR1D1/OGT/PER1/BHLHE40/SIK1	8
BP	GO:0001505	regulation of neurotransmitter levels	0.0203593136417499	ENSG00000163874/ENSG00000007171/ENSG00000090339/ENSG00000125538/ENSG00000232810/ENSG00000198535/ENSG00000205502/ENSG00000105649/ENSG00000135604/ENSG00000128683	ZC3H12A/NOS2/ICAM1/IL1B/TNF/C2CD4A/C2CD4B/RAB3A/STX11/GAD1	10
BP	GO:0032874	positive regulation of stress-activated MAPK cascade	0.0203593136417499	ENSG00000163874/ENSG00000112715/ENSG00000115008/ENSG00000125538/ENSG00000232810/ENSG00000162344/ENSG00000167207	ZC3H12A/VEGFA/IL1A/IL1B/TNF/FGF19/NOD2	7
BP	GO:0042773	ATP synthesis coupled electron transport	0.0204449263884053	ENSG00000198886/ENSG00000212907/ENSG00000198804/ENSG00000198938/ENSG00000198712/ENSG00000198727	MT-ND4/MT-ND4L/MT-CO1/MT-CO3/MT-CO2/MT-CYB	6
BP	GO:0035872	nucleotide-binding domain, leucine rich repeat containing receptor signaling pathway	0.0204449263884053	ENSG00000100906/ENSG00000118503/ENSG00000023445/ENSG00000167207	NFKBIA/TNFAIP3/BIRC3/NOD2	4
BP	GO:0051353	positive regulation of oxidoreductase activity	0.0204449263884053	ENSG00000127129/ENSG00000125538/ENSG00000232810/ENSG00000167207	EDN2/IL1B/TNF/NOD2	4
BP	GO:0006119	oxidative phosphorylation	0.0207629940780417	ENSG00000198886/ENSG00000212907/ENSG00000198804/ENSG00000198938/ENSG00000198899/ENSG00000198712/ENSG00000198727	MT-ND4/MT-ND4L/MT-CO1/MT-CO3/MT-ATP6/MT-CO2/MT-CYB	7
BP	GO:0070304	positive regulation of stress-activated protein kinase signaling cascade	0.0207629940780417	ENSG00000163874/ENSG00000112715/ENSG00000115008/ENSG00000125538/ENSG00000232810/ENSG00000162344/ENSG00000167207	ZC3H12A/VEGFA/IL1A/IL1B/TNF/FGF19/NOD2	7
BP	GO:0009205	purine ribonucleoside triphosphate metabolic process	0.0207629940780417	ENSG00000198886/ENSG00000212907/ENSG00000198804/ENSG00000198938/ENSG00000198899/ENSG00000198712/ENSG00000198727/ENSG00000148339/ENSG00000168209/ENSG00000147162/ENSG00000172331	MT-ND4/MT-ND4L/MT-CO1/MT-CO3/MT-ATP6/MT-CO2/MT-CYB/SLC25A25/DDIT4/OGT/BPGM	11
BP	GO:0030218	erythrocyte differentiation	0.0210490081883882	ENSG00000112715/ENSG00000128016/ENSG00000134954/ENSG00000172331/ENSG00000164104/ENSG00000113916	VEGFA/ZFP36/ETS1/BPGM/HMGB2/BCL6	6
BP	GO:0051092	positive regulation of NF-kappaB transcription factor activity	0.0215154153184312	ENSG00000100906/ENSG00000090339/ENSG00000125538/ENSG00000232810/ENSG00000056558/ENSG00000080561/ENSG00000167207	NFKBIA/ICAM1/IL1B/TNF/TRAF1/MID2/NOD2	7
BP	GO:1903706	regulation of hemopoiesis	0.0217075064558328	ENSG00000100906/ENSG00000128016/ENSG00000164400/ENSG00000128342/ENSG00000134954/ENSG00000170345/ENSG00000184371/ENSG00000057657/ENSG00000143507/ENSG00000232810/ENSG00000167604/ENSG00000164104/ENSG00000113916	NFKBIA/ZFP36/CSF2/LIF/ETS1/FOS/CSF1/PRDM1/DUSP10/TNF/NFKBID/HMGB2/BCL6	13
BP	GO:0000060	protein import into nucleus, translocation	0.0217075064558328	ENSG00000100906/ENSG00000069399/ENSG00000232810/ENSG00000113916	NFKBIA/BCL3/TNF/BCL6	4
BP	GO:0071706	tumor necrosis factor superfamily cytokine production	0.0217075064558328	ENSG00000163874/ENSG00000116285/ENSG00000118503/ENSG00000128016/ENSG00000069399/ENSG00000167207	ZC3H12A/ERRFI1/TNFAIP3/ZFP36/BCL3/NOD2	6
BP	GO:0045637	regulation of myeloid cell differentiation	0.0217075064558328	ENSG00000100906/ENSG00000128016/ENSG00000164400/ENSG00000128342/ENSG00000134954/ENSG00000170345/ENSG00000184371/ENSG00000232810/ENSG00000164104	NFKBIA/ZFP36/CSF2/LIF/ETS1/FOS/CSF1/TNF/HMGB2	9
BP	GO:0046879	hormone secretion	0.0217075064558328	ENSG00000148926/ENSG00000007171/ENSG00000198355/ENSG00000117394/ENSG00000128342/ENSG00000126368/ENSG00000125538/ENSG00000232810/ENSG00000125798/ENSG00000053438	ADM/NOS2/PIM3/SLC2A1/LIF/NR1D1/IL1B/TNF/FOXA2/NNAT	10
BP	GO:0043407	negative regulation of MAP kinase activity	0.0217284664356445	ENSG00000138166/ENSG00000139318/ENSG00000125538/ENSG00000143507/ENSG00000108465	DUSP5/DUSP6/IL1B/DUSP10/CDK5RAP3	5
BP	GO:0030968	endoplasmic reticulum unfolded protein response	0.0217284664356445	ENSG00000087074/ENSG00000180667/ENSG00000162772/ENSG00000169429/ENSG00000108691/ENSG00000108465/ENSG00000175197	PPP1R15A/YOD1/ATF3/CXCL8/CCL2/CDK5RAP3/DDIT3	7
BP	GO:0006123	mitochondrial electron transport, cytochrome c to oxygen	0.0217284664356445	ENSG00000198804/ENSG00000198938/ENSG00000198712	MT-CO1/MT-CO3/MT-CO2	3
BP	GO:0006972	hyperosmotic response	0.0217284664356445	ENSG00000116285/ENSG00000117394/ENSG00000198727	ERRFI1/SLC2A1/MT-CYB	3
BP	GO:0019646	aerobic electron transport chain	0.0217284664356445	ENSG00000198804/ENSG00000198938/ENSG00000198712	MT-CO1/MT-CO3/MT-CO2	3
BP	GO:0032692	negative regulation of interleukin-1 production	0.0217284664356445	ENSG00000163874/ENSG00000116285/ENSG00000118503	ZC3H12A/ERRFI1/TNFAIP3	3
BP	GO:0061756	leukocyte adhesion to vascular endothelial cell	0.0217284664356445	ENSG00000134954/ENSG00000090339/ENSG00000232810	ETS1/ICAM1/TNF	3
BP	GO:1900745	positive regulation of p38MAPK cascade	0.0217284664356445	ENSG00000163874/ENSG00000112715/ENSG00000125538	ZC3H12A/VEGFA/IL1B	3
BP	GO:0046883	regulation of hormone secretion	0.0222676933647584	ENSG00000007171/ENSG00000198355/ENSG00000117394/ENSG00000128342/ENSG00000126368/ENSG00000125538/ENSG00000232810/ENSG00000125798/ENSG00000053438	NOS2/PIM3/SLC2A1/LIF/NR1D1/IL1B/TNF/FOXA2/NNAT	9
BP	GO:0046649	lymphocyte activation	0.0222676933647584	ENSG00000118503/ENSG00000124145/ENSG00000107968/ENSG00000197329/ENSG00000069399/ENSG00000090339/ENSG00000108691/ENSG00000057657/ENSG00000125538/ENSG00000143507/ENSG00000167604/ENSG00000128340/ENSG00000113916/ENSG00000137507/ENSG00000167207	TNFAIP3/SDC4/MAP3K8/PELI1/BCL3/ICAM1/CCL2/PRDM1/IL1B/DUSP10/NFKBID/RAC2/BCL6/LRRC32/NOD2	15
BP	GO:0050708	regulation of protein secretion	0.0223397196018265	ENSG00000163874/ENSG00000007171/ENSG00000115008/ENSG00000198355/ENSG00000117394/ENSG00000126368/ENSG00000125538/ENSG00000232810/ENSG00000125798/ENSG00000053438/ENSG00000137507/ENSG00000167207	ZC3H12A/NOS2/IL1A/PIM3/SLC2A1/NR1D1/IL1B/TNF/FOXA2/NNAT/LRRC32/NOD2	12
BP	GO:0009199	ribonucleoside triphosphate metabolic process	0.022376313578708	ENSG00000198886/ENSG00000212907/ENSG00000198804/ENSG00000198938/ENSG00000198899/ENSG00000198712/ENSG00000198727/ENSG00000148339/ENSG00000168209/ENSG00000147162/ENSG00000172331	MT-ND4/MT-ND4L/MT-CO1/MT-CO3/MT-ATP6/MT-CO2/MT-CYB/SLC25A25/DDIT4/OGT/BPGM	11
BP	GO:0043405	regulation of MAP kinase activity	0.022376313578708	ENSG00000138166/ENSG00000112715/ENSG00000121966/ENSG00000139318/ENSG00000107968/ENSG00000125538/ENSG00000143507/ENSG00000232810/ENSG00000108465/ENSG00000185652/ENSG00000167207	DUSP5/VEGFA/CXCR4/DUSP6/MAP3K8/IL1B/DUSP10/TNF/CDK5RAP3/NTF3/NOD2	11
BP	GO:0032651	regulation of interleukin-1 beta production	0.022376313578708	ENSG00000163874/ENSG00000116285/ENSG00000118503/ENSG00000167207	ZC3H12A/ERRFI1/TNFAIP3/NOD2	4
BP	GO:0043124	negative regulation of I-kappaB kinase/NF-kappaB signaling	0.022376313578708	ENSG00000163874/ENSG00000118503/ENSG00000179094/ENSG00000167604	ZC3H12A/TNFAIP3/PER1/NFKBID	4
BP	GO:0050731	positive regulation of peptidyl-tyrosine phosphorylation	0.022489205190497	ENSG00000112715/ENSG00000169242/ENSG00000164400/ENSG00000128342/ENSG00000109321/ENSG00000090339/ENSG00000185652	VEGFA/EFNA1/CSF2/LIF/AREG/ICAM1/NTF3	7
BP	GO:0090276	regulation of peptide hormone secretion	0.0225006284818727	ENSG00000007171/ENSG00000198355/ENSG00000117394/ENSG00000126368/ENSG00000125538/ENSG00000232810/ENSG00000125798/ENSG00000053438	NOS2/PIM3/SLC2A1/NR1D1/IL1B/TNF/FOXA2/NNAT	8
BP	GO:0009144	purine nucleoside triphosphate metabolic process	0.0226228504183919	ENSG00000198886/ENSG00000212907/ENSG00000198804/ENSG00000198938/ENSG00000198899/ENSG00000198712/ENSG00000198727/ENSG00000148339/ENSG00000168209/ENSG00000147162/ENSG00000172331	MT-ND4/MT-ND4L/MT-CO1/MT-CO3/MT-ATP6/MT-CO2/MT-CYB/SLC25A25/DDIT4/OGT/BPGM	11
BP	GO:0071346	cellular response to interferon-gamma	0.0232126002632741	ENSG00000115009/ENSG00000007171/ENSG00000090339/ENSG00000108691/ENSG00000102962/ENSG00000006210/ENSG00000213928	CCL20/NOS2/ICAM1/CCL2/CCL22/CX3CL1/IRF9	7
BP	GO:0010675	regulation of cellular carbohydrate metabolic process	0.0232933872775693	ENSG00000126368/ENSG00000168209/ENSG00000176444/ENSG00000125798/ENSG00000172331/ENSG00000142178	NR1D1/DDIT4/CLK2/FOXA2/BPGM/SIK1	6
BP	GO:0070498	interleukin-1-mediated signaling pathway	0.0232933872775693	ENSG00000100906/ENSG00000115008/ENSG00000107968/ENSG00000197329/ENSG00000125538/ENSG00000167207	NFKBIA/IL1A/MAP3K8/PELI1/IL1B/NOD2	6
BP	GO:0010035	response to inorganic substance	0.0236483158805597	ENSG00000163874/ENSG00000198804/ENSG00000118503/ENSG00000164400/ENSG00000115008/ENSG00000198727/ENSG00000109321/ENSG00000134954/ENSG00000171223/ENSG00000170345/ENSG00000090339/ENSG00000232810/ENSG00000165125/ENSG00000118194	ZC3H12A/MT-CO1/TNFAIP3/CSF2/IL1A/MT-CYB/AREG/ETS1/JUNB/FOS/ICAM1/TNF/TRPV6/TNNT2	14
BP	GO:0009409	response to cold	0.0236483158805597	ENSG00000148926/ENSG00000100906/ENSG00000198712/ENSG00000170345	ADM/NFKBIA/MT-CO2/FOS	4
BP	GO:0032663	regulation of interleukin-2 production	0.0236483158805597	ENSG00000118503/ENSG00000128016/ENSG00000115008/ENSG00000125538	TNFAIP3/ZFP36/IL1A/IL1B	4
BP	GO:0042742	defense response to bacterium	0.0236483158805597	ENSG00000115009/ENSG00000007171/ENSG00000069399/ENSG00000232810/ENSG00000164104/ENSG00000124875/ENSG00000167207	CCL20/NOS2/BCL3/TNF/HMGB2/CXCL6/NOD2	7
BP	GO:0045672	positive regulation of osteoclast differentiation	0.0236483158805597	ENSG00000170345/ENSG00000184371/ENSG00000232810	FOS/CSF1/TNF	3
BP	GO:0060444	branching involved in mammary gland duct morphogenesis	0.0236483158805597	ENSG00000142627/ENSG00000109321/ENSG00000184371	EPHA2/AREG/CSF1	3
BP	GO:0009914	hormone transport	0.024529436929713	ENSG00000148926/ENSG00000007171/ENSG00000198355/ENSG00000117394/ENSG00000128342/ENSG00000126368/ENSG00000125538/ENSG00000232810/ENSG00000125798/ENSG00000053438	ADM/NOS2/PIM3/SLC2A1/LIF/NR1D1/IL1B/TNF/FOXA2/NNAT	10
BP	GO:0051091	positive regulation of DNA binding transcription factor activity	0.0250409195232366	ENSG00000100906/ENSG00000112715/ENSG00000090339/ENSG00000125538/ENSG00000232810/ENSG00000175197/ENSG00000056558/ENSG00000080561/ENSG00000167207	NFKBIA/VEGFA/ICAM1/IL1B/TNF/DDIT3/TRAF1/MID2/NOD2	9
BP	GO:0045444	fat cell differentiation	0.0256590279663273	ENSG00000163874/ENSG00000128016/ENSG00000151014/ENSG00000126368/ENSG00000123358/ENSG00000143507/ENSG00000232810/ENSG00000175197	ZC3H12A/ZFP36/NOCT/NR1D1/NR4A1/DUSP10/TNF/DDIT3	8
BP	GO:0072593	reactive oxygen species metabolic process	0.0256590279663273	ENSG00000163874/ENSG00000007171/ENSG00000140274/ENSG00000168209/ENSG00000090339/ENSG00000125538/ENSG00000232810/ENSG00000128340/ENSG00000140254	ZC3H12A/NOS2/DUOXA2/DDIT4/ICAM1/IL1B/TNF/RAC2/DUOXA1	9
BP	GO:0043153	entrainment of circadian clock by photoperiod	0.0269184066221021	ENSG00000179094/ENSG00000134107/ENSG00000142178	PER1/BHLHE40/SIK1	3
BP	GO:0045940	positive regulation of steroid metabolic process	0.0269184066221021	ENSG00000126368/ENSG00000125538/ENSG00000232810	NR1D1/IL1B/TNF	3
BP	GO:0050663	cytokine secretion	0.0270104366815088	ENSG00000163874/ENSG00000007171/ENSG00000115008/ENSG00000125538/ENSG00000232810/ENSG00000137507/ENSG00000167207	ZC3H12A/NOS2/IL1A/IL1B/TNF/LRRC32/NOD2	7
BP	GO:0034101	erythrocyte homeostasis	0.0270104366815088	ENSG00000112715/ENSG00000128016/ENSG00000134954/ENSG00000172331/ENSG00000164104/ENSG00000113916	VEGFA/ZFP36/ETS1/BPGM/HMGB2/BCL6	6
BP	GO:0030073	insulin secretion	0.0270104366815088	ENSG00000007171/ENSG00000198355/ENSG00000117394/ENSG00000126368/ENSG00000125538/ENSG00000232810/ENSG00000125798/ENSG00000053438	NOS2/PIM3/SLC2A1/NR1D1/IL1B/TNF/FOXA2/NNAT	8
BP	GO:0045333	cellular respiration	0.0278849747574039	ENSG00000198886/ENSG00000212907/ENSG00000198804/ENSG00000198938/ENSG00000007171/ENSG00000198712/ENSG00000198727/ENSG00000148339	MT-ND4/MT-ND4L/MT-CO1/MT-CO3/NOS2/MT-CO2/MT-CYB/SLC25A25	8
BP	GO:0006094	gluconeogenesis	0.0279607215784196	ENSG00000162772/ENSG00000126368/ENSG00000176444/ENSG00000172331/ENSG00000142178	ATF3/NR1D1/CLK2/BPGM/SIK1	5
BP	GO:0006986	response to unfolded protein	0.0286726578177571	ENSG00000087074/ENSG00000180667/ENSG00000162772/ENSG00000169429/ENSG00000108691/ENSG00000108465/ENSG00000175197/ENSG00000128965	PPP1R15A/YOD1/ATF3/CXCL8/CCL2/CDK5RAP3/DDIT3/CHAC1	8
BP	GO:0002763	positive regulation of myeloid leukocyte differentiation	0.0292142638285952	ENSG00000128342/ENSG00000170345/ENSG00000184371/ENSG00000232810	LIF/FOS/CSF1/TNF	4
BP	GO:0042036	negative regulation of cytokine biosynthetic process	0.0301755670294932	ENSG00000116285/ENSG00000128016/ENSG00000069399	ERRFI1/ZFP36/BCL3	3
BP	GO:0045727	positive regulation of translation	0.0305712613093124	ENSG00000163874/ENSG00000087074/ENSG00000069399/ENSG00000198563/ENSG00000232810/ENSG00000204531	ZC3H12A/PPP1R15A/BCL3/DDX39B/TNF/POU5F1	6
BP	GO:2001234	negative regulation of apoptotic signaling pathway	0.0312245351899083	ENSG00000118503/ENSG00000164400/ENSG00000115008/ENSG00000090339/ENSG00000125538/ENSG00000232810/ENSG00000164104/ENSG00000006210	TNFAIP3/CSF2/IL1A/ICAM1/IL1B/TNF/HMGB2/CX3CL1	8
BP	GO:0030865	cortical cytoskeleton organization	0.0312245351899083	ENSG00000232810/ENSG00000104140/ENSG00000182010/ENSG00000115935	TNF/RHOV/RTKN2/WIPF1	4
BP	GO:0045428	regulation of nitric oxide biosynthetic process	0.0312245351899083	ENSG00000163874/ENSG00000090339/ENSG00000125538/ENSG00000232810	ZC3H12A/ICAM1/IL1B/TNF	4
BP	GO:0002791	regulation of peptide secretion	0.03149097938038	ENSG00000163874/ENSG00000007171/ENSG00000115008/ENSG00000198355/ENSG00000117394/ENSG00000126368/ENSG00000125538/ENSG00000232810/ENSG00000125798/ENSG00000053438/ENSG00000137507/ENSG00000167207	ZC3H12A/NOS2/IL1A/PIM3/SLC2A1/NR1D1/IL1B/TNF/FOXA2/NNAT/LRRC32/NOD2	12
BP	GO:0042133	neurotransmitter metabolic process	0.03149097938038	ENSG00000163874/ENSG00000007171/ENSG00000090339/ENSG00000125538/ENSG00000232810/ENSG00000128683	ZC3H12A/NOS2/ICAM1/IL1B/TNF/GAD1	6
BP	GO:0019319	hexose biosynthetic process	0.0321613469755283	ENSG00000162772/ENSG00000126368/ENSG00000176444/ENSG00000172331/ENSG00000142178	ATF3/NR1D1/CLK2/BPGM/SIK1	5
BP	GO:0050868	negative regulation of T cell activation	0.0321613469755283	ENSG00000124145/ENSG00000197329/ENSG00000167604/ENSG00000113916/ENSG00000137507	SDC4/PELI1/NFKBID/BCL6/LRRC32	5
BP	GO:2000379	positive regulation of reactive oxygen species metabolic process	0.0321613469755283	ENSG00000163874/ENSG00000090339/ENSG00000125538/ENSG00000232810/ENSG00000140254	ZC3H12A/ICAM1/IL1B/TNF/DUOXA1	5
BP	GO:0050730	regulation of peptidyl-tyrosine phosphorylation	0.0326193147860668	ENSG00000116285/ENSG00000112715/ENSG00000169242/ENSG00000164400/ENSG00000128342/ENSG00000109321/ENSG00000090339/ENSG00000185652	ERRFI1/VEGFA/EFNA1/CSF2/LIF/AREG/ICAM1/NTF3	8
BP	GO:0009141	nucleoside triphosphate metabolic process	0.0332361176856189	ENSG00000198886/ENSG00000212907/ENSG00000198804/ENSG00000198938/ENSG00000198899/ENSG00000198712/ENSG00000198727/ENSG00000148339/ENSG00000168209/ENSG00000147162/ENSG00000172331	MT-ND4/MT-ND4L/MT-CO1/MT-CO3/MT-ATP6/MT-CO2/MT-CYB/SLC25A25/DDIT4/OGT/BPGM	11
BP	GO:0048511	rhythmic process	0.0332361176856189	ENSG00000164400/ENSG00000007171/ENSG00000151014/ENSG00000126368/ENSG00000134954/ENSG00000147162/ENSG00000179094/ENSG00000134107/ENSG00000142178	CSF2/NOS2/NOCT/NR1D1/ETS1/OGT/PER1/BHLHE40/SIK1	9
BP	GO:0032943	mononuclear cell proliferation	0.0332643124575689	ENSG00000124145/ENSG00000197329/ENSG00000184371/ENSG00000057657/ENSG00000125538/ENSG00000128340/ENSG00000113916/ENSG00000137507	SDC4/PELI1/CSF1/PRDM1/IL1B/RAC2/BCL6/LRRC32	8
BP	GO:0043491	protein kinase B signaling	0.0332643124575689	ENSG00000142627/ENSG00000117525/ENSG00000123358/ENSG00000108691/ENSG00000125538/ENSG00000232810/ENSG00000175197/ENSG00000162344	EPHA2/F3/NR4A1/CCL2/IL1B/TNF/DDIT3/FGF19	8
BP	GO:0044344	cellular response to fibroblast growth factor stimulus	0.0335079110465288	ENSG00000128016/ENSG00000139318/ENSG00000169429/ENSG00000123358/ENSG00000108691/ENSG00000162344	ZFP36/DUSP6/CXCL8/NR4A1/CCL2/FGF19	6
BP	GO:0010817	regulation of hormone levels	0.0341071836726019	ENSG00000148926/ENSG00000007171/ENSG00000163659/ENSG00000198355/ENSG00000117394/ENSG00000128342/ENSG00000126368/ENSG00000140274/ENSG00000125538/ENSG00000232810/ENSG00000125798/ENSG00000053438/ENSG00000140254	ADM/NOS2/TIPARP/PIM3/SLC2A1/LIF/NR1D1/DUOXA2/IL1B/TNF/FOXA2/NNAT/DUOXA1	13
BP	GO:0043406	positive regulation of MAP kinase activity	0.0346526227574088	ENSG00000138166/ENSG00000112715/ENSG00000121966/ENSG00000139318/ENSG00000107968/ENSG00000125538/ENSG00000232810/ENSG00000185652/ENSG00000167207	DUSP5/VEGFA/CXCR4/DUSP6/MAP3K8/IL1B/TNF/NTF3/NOD2	9
BP	GO:1902041	regulation of extrinsic apoptotic signaling pathway via death domain receptors	0.0348269179063956	ENSG00000118503/ENSG00000162772/ENSG00000090339/ENSG00000164104	TNFAIP3/ATF3/ICAM1/HMGB2	4
BP	GO:0030316	osteoclast differentiation	0.0348269179063956	ENSG00000142627/ENSG00000171223/ENSG00000170345/ENSG00000184371/ENSG00000232810	EPHA2/JUNB/FOS/CSF1/TNF	5
BP	GO:0051701	interaction with host	0.0348269179063956	ENSG00000163874/ENSG00000121966/ENSG00000142627/ENSG00000143217/ENSG00000169429/ENSG00000198563/ENSG00000090339/ENSG00000080561	ZC3H12A/CXCR4/EPHA2/NECTIN4/CXCL8/DDX39B/ICAM1/MID2	8
BP	GO:0050670	regulation of lymphocyte proliferation	0.035045378661759	ENSG00000124145/ENSG00000197329/ENSG00000057657/ENSG00000125538/ENSG00000128340/ENSG00000113916/ENSG00000137507	SDC4/PELI1/PRDM1/IL1B/RAC2/BCL6/LRRC32	7
BP	GO:0022904	respiratory electron transport chain	0.0358565529657556	ENSG00000198886/ENSG00000212907/ENSG00000198804/ENSG00000198938/ENSG00000198712/ENSG00000198727	MT-ND4/MT-ND4L/MT-CO1/MT-CO3/MT-CO2/MT-CYB	6
BP	GO:0000188	inactivation of MAPK activity	0.0360560006915435	ENSG00000138166/ENSG00000139318/ENSG00000143507	DUSP5/DUSP6/DUSP10	3
BP	GO:0009648	photoperiodism	0.0360560006915435	ENSG00000179094/ENSG00000134107/ENSG00000142178	PER1/BHLHE40/SIK1	3
BP	GO:0050869	negative regulation of B cell activation	0.0360560006915435	ENSG00000118503/ENSG00000057657/ENSG00000113916	TNFAIP3/PRDM1/BCL6	3
BP	GO:0031058	positive regulation of histone modification	0.0361105347468362	ENSG00000112715/ENSG00000128342/ENSG00000147162/ENSG00000125538/ENSG00000113916	VEGFA/LIF/OGT/IL1B/BCL6	5
BP	GO:0032623	interleukin-2 production	0.0365669641000577	ENSG00000118503/ENSG00000128016/ENSG00000115008/ENSG00000125538	TNFAIP3/ZFP36/IL1A/IL1B	4
BP	GO:0033627	cell adhesion mediated by integrin	0.0365669641000577	ENSG00000169242/ENSG00000142627/ENSG00000090339/ENSG00000122861	EFNA1/EPHA2/ICAM1/PLAU	4
BP	GO:0034620	cellular response to unfolded protein	0.0367943176303555	ENSG00000087074/ENSG00000180667/ENSG00000162772/ENSG00000169429/ENSG00000108691/ENSG00000108465/ENSG00000175197	PPP1R15A/YOD1/ATF3/CXCL8/CCL2/CDK5RAP3/DDIT3	7
BP	GO:0001892	embryonic placenta development	0.0375740253392494	ENSG00000148926/ENSG00000164400/ENSG00000128342/ENSG00000171223/ENSG00000057657	ADM/CSF2/LIF/JUNB/PRDM1	5
BP	GO:0097327	response to antineoplastic agent	0.0375740253392494	ENSG00000163874/ENSG00000116285/ENSG00000168209/ENSG00000090339/ENSG00000143630	ZC3H12A/ERRFI1/DDIT4/ICAM1/HCN3	5
BP	GO:0030856	regulation of epithelial cell differentiation	0.0378037620680304	ENSG00000116285/ENSG00000128016/ENSG00000185022/ENSG00000128342/ENSG00000125538/ENSG00000232810	ERRFI1/ZFP36/MAFF/LIF/IL1B/TNF	6
BP	GO:0071774	response to fibroblast growth factor	0.0378037620680304	ENSG00000128016/ENSG00000139318/ENSG00000169429/ENSG00000123358/ENSG00000108691/ENSG00000162344	ZFP36/DUSP6/CXCL8/NR4A1/CCL2/FGF19	6
BP	GO:0014015	positive regulation of gliogenesis	0.0383997488242996	ENSG00000121966/ENSG00000128342/ENSG00000184371/ENSG00000138311	CXCR4/LIF/CSF1/ZNF365	4
BP	GO:0060135	maternal process involved in female pregnancy	0.0383997488242996	ENSG00000128342/ENSG00000171223/ENSG00000057657/ENSG00000187266	LIF/JUNB/PRDM1/EPOR	4
BP	GO:0001763	morphogenesis of a branching structure	0.0383997488242996	ENSG00000148926/ENSG00000112715/ENSG00000142627/ENSG00000109321/ENSG00000184371/ENSG00000057657/ENSG00000232810	ADM/VEGFA/EPHA2/AREG/CSF1/PRDM1/TNF	7
BP	GO:0006109	regulation of carbohydrate metabolic process	0.0383997488242996	ENSG00000126368/ENSG00000168209/ENSG00000147162/ENSG00000176444/ENSG00000125798/ENSG00000172331/ENSG00000142178	NR1D1/DDIT4/OGT/CLK2/FOXA2/BPGM/SIK1	7
BP	GO:0046328	regulation of JNK cascade	0.0383997488242996	ENSG00000115008/ENSG00000125538/ENSG00000143507/ENSG00000179094/ENSG00000232810/ENSG00000162344/ENSG00000167207	IL1A/IL1B/DUSP10/PER1/TNF/FGF19/NOD2	7
BP	GO:0014013	regulation of gliogenesis	0.0383997488242996	ENSG00000121966/ENSG00000128342/ENSG00000184371/ENSG00000143507/ENSG00000138311	CXCR4/LIF/CSF1/DUSP10/ZNF365	5
BP	GO:0046364	monosaccharide biosynthetic process	0.0383997488242996	ENSG00000162772/ENSG00000126368/ENSG00000176444/ENSG00000172331/ENSG00000142178	ATF3/NR1D1/CLK2/BPGM/SIK1	5
BP	GO:1903038	negative regulation of leukocyte cell-cell adhesion	0.0383997488242996	ENSG00000124145/ENSG00000197329/ENSG00000167604/ENSG00000113916/ENSG00000137507	SDC4/PELI1/NFKBID/BCL6/LRRC32	5
BP	GO:0042060	wound healing	0.0383997488242996	ENSG00000118503/ENSG00000115009/ENSG00000185022/ENSG00000124145/ENSG00000115008/ENSG00000117525/ENSG00000134954/ENSG00000143507/ENSG00000153933/ENSG00000125798/ENSG00000122861/ENSG00000128340/ENSG00000006210	TNFAIP3/CCL20/MAFF/SDC4/IL1A/F3/ETS1/DUSP10/DGKE/FOXA2/PLAU/RAC2/CX3CL1	13
BP	GO:0034341	response to interferon-gamma	0.0392831337821166	ENSG00000115009/ENSG00000007171/ENSG00000090339/ENSG00000108691/ENSG00000102962/ENSG00000006210/ENSG00000213928	CCL20/NOS2/ICAM1/CCL2/CCL22/CX3CL1/IRF9	7
BP	GO:0030260	entry into host cell	0.0394505971764465	ENSG00000121966/ENSG00000142627/ENSG00000143217/ENSG00000169429/ENSG00000090339/ENSG00000080561	CXCR4/EPHA2/NECTIN4/CXCL8/ICAM1/MID2	6
BP	GO:0044409	entry into host	0.0394505971764465	ENSG00000121966/ENSG00000142627/ENSG00000143217/ENSG00000169429/ENSG00000090339/ENSG00000080561	CXCR4/EPHA2/NECTIN4/CXCL8/ICAM1/MID2	6
BP	GO:0051806	entry into cell of other organism involved in symbiotic interaction	0.0394505971764465	ENSG00000121966/ENSG00000142627/ENSG00000143217/ENSG00000169429/ENSG00000090339/ENSG00000080561	CXCR4/EPHA2/NECTIN4/CXCL8/ICAM1/MID2	6
BP	GO:0051828	entry into other organism involved in symbiotic interaction	0.0394505971764465	ENSG00000121966/ENSG00000142627/ENSG00000143217/ENSG00000169429/ENSG00000090339/ENSG00000080561	CXCR4/EPHA2/NECTIN4/CXCL8/ICAM1/MID2	6
BP	GO:0031349	positive regulation of defense response	0.0397447798102234	ENSG00000100906/ENSG00000118503/ENSG00000023445/ENSG00000197329/ENSG00000126368/ENSG00000134954/ENSG00000125538/ENSG00000232810/ENSG00000164104/ENSG00000006210/ENSG00000015479/ENSG00000167207	NFKBIA/TNFAIP3/BIRC3/PELI1/NR1D1/ETS1/IL1B/TNF/HMGB2/CX3CL1/MATR3/NOD2	12
BP	GO:1903524	positive regulation of blood circulation	0.0397447798102234	ENSG00000148926/ENSG00000127129/ENSG00000090339/ENSG00000158286	ADM/EDN2/ICAM1/RNF207	4
BP	GO:0009649	entrainment of circadian clock	0.0415833442155613	ENSG00000179094/ENSG00000134107/ENSG00000142178	PER1/BHLHE40/SIK1	3
BP	GO:0010743	regulation of macrophage derived foam cell differentiation	0.0415833442155613	ENSG00000100906/ENSG00000164400/ENSG00000184371	NFKBIA/CSF2/CSF1	3
BP	GO:0060603	mammary gland duct morphogenesis	0.0415833442155613	ENSG00000142627/ENSG00000109321/ENSG00000184371	EPHA2/AREG/CSF1	3
BP	GO:0072604	interleukin-6 secretion	0.0415833442155613	ENSG00000163874/ENSG00000007171/ENSG00000125538	ZC3H12A/NOS2/IL1B	3
BP	GO:1903322	positive regulation of protein modification by small protein conjugation or removal	0.0415833442155613	ENSG00000163874/ENSG00000113369/ENSG00000023445/ENSG00000197329/ENSG00000108465/ENSG00000167207	ZC3H12A/ARRDC3/BIRC3/PELI1/CDK5RAP3/NOD2	6
BP	GO:0032945	negative regulation of mononuclear cell proliferation	0.0415833442155613	ENSG00000124145/ENSG00000197329/ENSG00000057657/ENSG00000137507	SDC4/PELI1/PRDM1/LRRC32	4
BP	GO:0034121	regulation of toll-like receptor signaling pathway	0.0415833442155613	ENSG00000118503/ENSG00000023445/ENSG00000197329/ENSG00000126368	TNFAIP3/BIRC3/PELI1/NR1D1	4
BP	GO:0045685	regulation of glial cell differentiation	0.0415833442155613	ENSG00000121966/ENSG00000128342/ENSG00000143507/ENSG00000138311	CXCR4/LIF/DUSP10/ZNF365	4
BP	GO:0050672	negative regulation of lymphocyte proliferation	0.0415833442155613	ENSG00000124145/ENSG00000197329/ENSG00000057657/ENSG00000137507	SDC4/PELI1/PRDM1/LRRC32	4
BP	GO:0006140	regulation of nucleotide metabolic process	0.041647738369312	ENSG00000148926/ENSG00000112715/ENSG00000007171/ENSG00000168209/ENSG00000147162/ENSG00000172331/ENSG00000204681	ADM/VEGFA/NOS2/DDIT4/OGT/BPGM/GABBR1	7
BP	GO:0051251	positive regulation of lymphocyte activation	0.0421384463403947	ENSG00000107968/ENSG00000197329/ENSG00000108691/ENSG00000057657/ENSG00000125538/ENSG00000143507/ENSG00000113916/ENSG00000167207	MAP3K8/PELI1/CCL2/PRDM1/IL1B/DUSP10/BCL6/NOD2	8
BP	GO:0022408	negative regulation of cell-cell adhesion	0.0429477791050801	ENSG00000124145/ENSG00000197329/ENSG00000179820/ENSG00000167604/ENSG00000113916/ENSG00000137507	SDC4/PELI1/MYADM/NFKBID/BCL6/LRRC32	6
BP	GO:0035966	response to topologically incorrect protein	0.043192905772844	ENSG00000087074/ENSG00000180667/ENSG00000162772/ENSG00000169429/ENSG00000108691/ENSG00000108465/ENSG00000175197/ENSG00000128965	PPP1R15A/YOD1/ATF3/CXCL8/CCL2/CDK5RAP3/DDIT3/CHAC1	8
BP	GO:0001885	endothelial cell development	0.0439897127771339	ENSG00000090339/ENSG00000179820/ENSG00000125538/ENSG00000232810	ICAM1/MYADM/IL1B/TNF	4
BP	GO:0043123	positive regulation of I-kappaB kinase/NF-kappaB signaling	0.0440300814509496	ENSG00000115008/ENSG00000023445/ENSG00000197329/ENSG00000162924/ENSG00000232810/ENSG00000080561/ENSG00000167207	IL1A/BIRC3/PELI1/REL/TNF/MID2/NOD2	7
BP	GO:1903409	reactive oxygen species biosynthetic process	0.0440707449400259	ENSG00000163874/ENSG00000007171/ENSG00000090339/ENSG00000125538/ENSG00000232810	ZC3H12A/NOS2/ICAM1/IL1B/TNF	5
BP	GO:1905269	positive regulation of chromatin organization	0.0440707449400259	ENSG00000112715/ENSG00000128342/ENSG00000147162/ENSG00000125538/ENSG00000113916	VEGFA/LIF/OGT/IL1B/BCL6	5
BP	GO:0042092	type 2 immune response	0.0448731181475787	ENSG00000069399/ENSG00000113916/ENSG00000167207	BCL3/BCL6/NOD2	3
BP	GO:0019058	viral life cycle	0.0448731181475787	ENSG00000163874/ENSG00000121966/ENSG00000142627/ENSG00000143217/ENSG00000169429/ENSG00000090339/ENSG00000108691/ENSG00000232810/ENSG00000168010/ENSG00000080561	ZC3H12A/CXCR4/EPHA2/NECTIN4/CXCL8/ICAM1/CCL2/TNF/ATG16L2/MID2	10
BP	GO:1903320	regulation of protein modification by small protein conjugation or removal	0.0461958856377233	ENSG00000163874/ENSG00000113369/ENSG00000118503/ENSG00000023445/ENSG00000197329/ENSG00000147162/ENSG00000108465/ENSG00000167207	ZC3H12A/ARRDC3/TNFAIP3/BIRC3/PELI1/OGT/CDK5RAP3/NOD2	8
BP	GO:0071385	cellular response to glucocorticoid stimulus	0.0461958856377233	ENSG00000116285/ENSG00000128016/ENSG00000168209/ENSG00000090339	ERRFI1/ZFP36/DDIT4/ICAM1	4
BP	GO:0050707	regulation of cytokine secretion	0.047192996894764	ENSG00000163874/ENSG00000115008/ENSG00000125538/ENSG00000232810/ENSG00000137507/ENSG00000167207	ZC3H12A/IL1A/IL1B/TNF/LRRC32/NOD2	6
BP	GO:0010810	regulation of cell-substrate adhesion	0.0477040874168168	ENSG00000112715/ENSG00000124145/ENSG00000184371/ENSG00000179820/ENSG00000122861/ENSG00000128340/ENSG00000113916	VEGFA/SDC4/CSF1/MYADM/PLAU/RAC2/BCL6	7
BP	GO:0048872	homeostasis of number of cells	0.048601857322012	ENSG00000112715/ENSG00000118503/ENSG00000128016/ENSG00000134954/ENSG00000184371/ENSG00000172331/ENSG00000164104/ENSG00000113916	VEGFA/TNFAIP3/ZFP36/ETS1/CSF1/BPGM/HMGB2/BCL6	8
BP	GO:0071901	negative regulation of protein serine/threonine kinase activity	0.0486731178277889	ENSG00000138166/ENSG00000118503/ENSG00000139318/ENSG00000125538/ENSG00000143507/ENSG00000108465	DUSP5/TNFAIP3/DUSP6/IL1B/DUSP10/CDK5RAP3	6
BP	GO:0006953	acute-phase response	0.0486731178277889	ENSG00000115008/ENSG00000125538/ENSG00000232810	IL1A/IL1B/TNF	3
BP	GO:0032715	negative regulation of interleukin-6 production	0.0486731178277889	ENSG00000163874/ENSG00000118503/ENSG00000232810	ZC3H12A/TNFAIP3/TNF	3
BP	GO:0048286	lung alveolus development	0.0486731178277889	ENSG00000116285/ENSG00000128342/ENSG00000127129	ERRFI1/LIF/EDN2	3
BP	GO:0009306	protein secretion	0.0487717403153224	ENSG00000163874/ENSG00000007171/ENSG00000115008/ENSG00000198355/ENSG00000117394/ENSG00000126368/ENSG00000125538/ENSG00000232810/ENSG00000125798/ENSG00000053438/ENSG00000105649/ENSG00000137507/ENSG00000167207	ZC3H12A/NOS2/IL1A/PIM3/SLC2A1/NR1D1/IL1B/TNF/FOXA2/NNAT/RAB3A/LRRC32/NOD2	13
BP	GO:0071900	regulation of protein serine/threonine kinase activity	0.0487717403153224	ENSG00000138166/ENSG00000112715/ENSG00000118503/ENSG00000121966/ENSG00000139318/ENSG00000107968/ENSG00000163660/ENSG00000125538/ENSG00000143507/ENSG00000232810/ENSG00000108465/ENSG00000185652/ENSG00000167207	DUSP5/VEGFA/TNFAIP3/CXCR4/DUSP6/MAP3K8/CCNL1/IL1B/DUSP10/TNF/CDK5RAP3/NTF3/NOD2	13
BP	GO:0048568	embryonic organ development	0.0487890929071332	ENSG00000148926/ENSG00000112715/ENSG00000169242/ENSG00000164400/ENSG00000128342/ENSG00000171223/ENSG00000169429/ENSG00000057657/ENSG00000232810/ENSG00000172809/ENSG00000158286	ADM/VEGFA/EFNA1/CSF2/LIF/JUNB/CXCL8/PRDM1/TNF/RPL38/RNF207	11
BP	GO:0030072	peptide hormone secretion	0.0489133082263978	ENSG00000007171/ENSG00000198355/ENSG00000117394/ENSG00000126368/ENSG00000125538/ENSG00000232810/ENSG00000125798/ENSG00000053438	NOS2/PIM3/SLC2A1/NR1D1/IL1B/TNF/FOXA2/NNAT	8

## Sheet: EHEC_MCvsMock.up_GOenrich
Category	GOID	Description	padj	geneID	geneName	Count
BP	GO:0006954	inflammatory response	150.158	ENSG00000163874/ENSG00000081041/ENSG00000100906/ENSG00000115009/ENSG00000163734/ENSG00000118503/ENSG00000007171/ENSG00000117525/ENSG00000121966/ENSG00000023445/ENSG00000115008/ENSG00000140274/ENSG00000144802/ENSG00000163739/ENSG00000006210/ENSG00000134954/ENSG00000170345/ENSG00000090339/ENSG00000124391/ENSG00000169429/ENSG00000184371/ENSG00000108691/ENSG00000125538/ENSG00000162924/ENSG00000179094…	ZC3H12A/CXCL2/NFKBIA/CCL20/CXCL3/TNFAIP3/NOS2/F3/CXCR4/BIRC3/IL1A/DUOXA2/NFKBIZ/CXCL1/CX3CL1/ETS1/FOS/ICAM1/IL17C/CXCL8/CSF1/CCL2/IL1B/REL/PER1/TNF/DUSP10/NFKBID/CXCL6/BCL6/CCL22/HMGB2/DUOXA1/SERPINA3/NFATC4/KIT/APOE	37
BP	GO:0032496	response to lipopolysaccharide	10611.3	ENSG00000148926/ENSG00000163874/ENSG00000081041/ENSG00000100906/ENSG00000115009/ENSG00000163734/ENSG00000118503/ENSG00000128016/ENSG00000007171/ENSG00000164400/ENSG00000140465/ENSG00000151014/ENSG00000163739/ENSG00000197329/ENSG00000170345/ENSG00000090339/ENSG00000169429/ENSG00000126368/ENSG00000057657/ENSG00000108691/ENSG00000125538/ENSG00000232810/ENSG00000143507/ENSG00000124875/ENSG00000164104	ADM/ZC3H12A/CXCL2/NFKBIA/CCL20/CXCL3/TNFAIP3/ZFP36/NOS2/CSF2/CYP1A1/NOCT/CXCL1/PELI1/FOS/ICAM1/CXCL8/NR1D1/PRDM1/CCL2/IL1B/TNF/DUSP10/CXCL6/HMGB2	25
BP	GO:0002237	response to molecule of bacterial origin	24765.2	ENSG00000148926/ENSG00000163874/ENSG00000081041/ENSG00000100906/ENSG00000115009/ENSG00000163734/ENSG00000118503/ENSG00000128016/ENSG00000007171/ENSG00000164400/ENSG00000140465/ENSG00000151014/ENSG00000163739/ENSG00000197329/ENSG00000170345/ENSG00000090339/ENSG00000169429/ENSG00000126368/ENSG00000057657/ENSG00000108691/ENSG00000125538/ENSG00000232810/ENSG00000143507/ENSG00000124875/ENSG00000164104	ADM/ZC3H12A/CXCL2/NFKBIA/CCL20/CXCL3/TNFAIP3/ZFP36/NOS2/CSF2/CYP1A1/NOCT/CXCL1/PELI1/FOS/ICAM1/CXCL8/NR1D1/PRDM1/CCL2/IL1B/TNF/DUSP10/CXCL6/HMGB2	25
BP	GO:0097530	granulocyte migration	1.95864e+06	ENSG00000127129/ENSG00000081041/ENSG00000115009/ENSG00000163734/ENSG00000115008/ENSG00000163739/ENSG00000006210/ENSG00000169429/ENSG00000184371/ENSG00000108691/ENSG00000125538/ENSG00000128340/ENSG00000124875/ENSG00000102962	EDN2/CXCL2/CCL20/CXCL3/IL1A/CXCL1/CX3CL1/CXCL8/CSF1/CCL2/IL1B/RAC2/CXCL6/CCL22	14
BP	GO:1990266	neutrophil migration	1.95864e+06	ENSG00000127129/ENSG00000081041/ENSG00000115009/ENSG00000163734/ENSG00000115008/ENSG00000163739/ENSG00000006210/ENSG00000169429/ENSG00000108691/ENSG00000125538/ENSG00000128340/ENSG00000124875/ENSG00000102962	EDN2/CXCL2/CCL20/CXCL3/IL1A/CXCL1/CX3CL1/CXCL8/CCL2/IL1B/RAC2/CXCL6/CCL22	13
BP	GO:0097529	myeloid leukocyte migration	2.27035e+06	ENSG00000127129/ENSG00000081041/ENSG00000112715/ENSG00000115009/ENSG00000163734/ENSG00000115008/ENSG00000163739/ENSG00000006210/ENSG00000169429/ENSG00000184371/ENSG00000108691/ENSG00000125538/ENSG00000128340/ENSG00000124875/ENSG00000102962/ENSG00000157404	EDN2/CXCL2/VEGFA/CCL20/CXCL3/IL1A/CXCL1/CX3CL1/CXCL8/CSF1/CCL2/IL1B/RAC2/CXCL6/CCL22/KIT	16
BP	GO:0010469	regulation of signaling receptor activity	2.27035e+06	ENSG00000148926/ENSG00000127129/ENSG00000081041/ENSG00000116285/ENSG00000112715/ENSG00000115009/ENSG00000163734/ENSG00000164400/ENSG00000109321/ENSG00000115008/ENSG00000163739/ENSG00000006210/ENSG00000122861/ENSG00000128342/ENSG00000124391/ENSG00000169429/ENSG00000184371/ENSG00000108691/ENSG00000125538/ENSG00000232810/ENSG00000162344/ENSG00000124875/ENSG00000102962/ENSG00000185652/ENSG00000117407	ADM/EDN2/CXCL2/ERRFI1/VEGFA/CCL20/CXCL3/CSF2/AREG/IL1A/CXCL1/CX3CL1/PLAU/LIF/IL17C/CXCL8/CSF1/CCL2/IL1B/TNF/FGF19/CXCL6/CCL22/NTF3/ARTN	25
BP	GO:0071621	granulocyte chemotaxis	2.75735e+06	ENSG00000127129/ENSG00000081041/ENSG00000115009/ENSG00000163734/ENSG00000163739/ENSG00000006210/ENSG00000169429/ENSG00000184371/ENSG00000108691/ENSG00000125538/ENSG00000128340/ENSG00000124875/ENSG00000102962	EDN2/CXCL2/CCL20/CXCL3/CXCL1/CX3CL1/CXCL8/CSF1/CCL2/IL1B/RAC2/CXCL6/CCL22	13
BP	GO:0009617	response to bacterium	2.75735e+06	ENSG00000148926/ENSG00000163874/ENSG00000081041/ENSG00000100906/ENSG00000115009/ENSG00000163734/ENSG00000118503/ENSG00000128016/ENSG00000007171/ENSG00000164400/ENSG00000140465/ENSG00000151014/ENSG00000163739/ENSG00000069399/ENSG00000197329/ENSG00000170345/ENSG00000090339/ENSG00000169429/ENSG00000126368/ENSG00000057657/ENSG00000108691/ENSG00000125538/ENSG00000232810/ENSG00000143507/ENSG00000124875…	ADM/ZC3H12A/CXCL2/NFKBIA/CCL20/CXCL3/TNFAIP3/ZFP36/NOS2/CSF2/CYP1A1/NOCT/CXCL1/BCL3/PELI1/FOS/ICAM1/CXCL8/NR1D1/PRDM1/CCL2/IL1B/TNF/DUSP10/CXCL6/HMGB2	26
BP	GO:0030593	neutrophil chemotaxis	2.75735e+06	ENSG00000127129/ENSG00000081041/ENSG00000115009/ENSG00000163734/ENSG00000163739/ENSG00000006210/ENSG00000169429/ENSG00000108691/ENSG00000125538/ENSG00000128340/ENSG00000124875/ENSG00000102962	EDN2/CXCL2/CCL20/CXCL3/CXCL1/CX3CL1/CXCL8/CCL2/IL1B/RAC2/CXCL6/CCL22	12
BP	GO:0071222	cellular response to lipopolysaccharide	5.21311e+06	ENSG00000163874/ENSG00000100906/ENSG00000115009/ENSG00000118503/ENSG00000128016/ENSG00000007171/ENSG00000164400/ENSG00000090339/ENSG00000169429/ENSG00000126368/ENSG00000057657/ENSG00000108691/ENSG00000125538/ENSG00000232810/ENSG00000124875/ENSG00000164104	ZC3H12A/NFKBIA/CCL20/TNFAIP3/ZFP36/NOS2/CSF2/ICAM1/CXCL8/NR1D1/PRDM1/CCL2/IL1B/TNF/CXCL6/HMGB2	16
BP	GO:0071216	cellular response to biotic stimulus	8.60568e+06	ENSG00000163874/ENSG00000100906/ENSG00000115009/ENSG00000118503/ENSG00000128016/ENSG00000007171/ENSG00000164400/ENSG00000090339/ENSG00000169429/ENSG00000126368/ENSG00000057657/ENSG00000108691/ENSG00000125538/ENSG00000232810/ENSG00000175197/ENSG00000124875/ENSG00000164104	ZC3H12A/NFKBIA/CCL20/TNFAIP3/ZFP36/NOS2/CSF2/ICAM1/CXCL8/NR1D1/PRDM1/CCL2/IL1B/TNF/DDIT3/CXCL6/HMGB2	17
BP	GO:0071219	cellular response to molecule of bacterial origin	8.60568e+06	ENSG00000163874/ENSG00000100906/ENSG00000115009/ENSG00000118503/ENSG00000128016/ENSG00000007171/ENSG00000164400/ENSG00000090339/ENSG00000169429/ENSG00000126368/ENSG00000057657/ENSG00000108691/ENSG00000125538/ENSG00000232810/ENSG00000124875/ENSG00000164104	ZC3H12A/NFKBIA/CCL20/TNFAIP3/ZFP36/NOS2/CSF2/ICAM1/CXCL8/NR1D1/PRDM1/CCL2/IL1B/TNF/CXCL6/HMGB2	16
BP	GO:0030595	leukocyte chemotaxis	9.90949e+06	ENSG00000127129/ENSG00000081041/ENSG00000112715/ENSG00000115009/ENSG00000163734/ENSG00000121966/ENSG00000163739/ENSG00000006210/ENSG00000169429/ENSG00000184371/ENSG00000108691/ENSG00000125538/ENSG00000128340/ENSG00000124875/ENSG00000102962/ENSG00000157404	EDN2/CXCL2/VEGFA/CCL20/CXCL3/CXCR4/CXCL1/CX3CL1/CXCL8/CSF1/CCL2/IL1B/RAC2/CXCL6/CCL22/KIT	16
BP	GO:0002687	positive regulation of leukocyte migration	1.82e+07	ENSG00000127129/ENSG00000081041/ENSG00000112715/ENSG00000115009/ENSG00000163734/ENSG00000115008/ENSG00000163739/ENSG00000090339/ENSG00000169429/ENSG00000184371/ENSG00000232810/ENSG00000128340/ENSG00000124875	EDN2/CXCL2/VEGFA/CCL20/CXCL3/IL1A/CXCL1/ICAM1/CXCL8/CSF1/TNF/RAC2/CXCL6	13
BP	GO:0050900	leukocyte migration	6.3088e+07	ENSG00000127129/ENSG00000081041/ENSG00000112715/ENSG00000115009/ENSG00000163734/ENSG00000124145/ENSG00000121966/ENSG00000115008/ENSG00000163739/ENSG00000006210/ENSG00000090339/ENSG00000169429/ENSG00000184371/ENSG00000108691/ENSG00000125538/ENSG00000232810/ENSG00000128340/ENSG00000124875/ENSG00000102962/ENSG00000117407/ENSG00000157404	EDN2/CXCL2/VEGFA/CCL20/CXCL3/SDC4/CXCR4/IL1A/CXCL1/CX3CL1/ICAM1/CXCL8/CSF1/CCL2/IL1B/TNF/RAC2/CXCL6/CCL22/ARTN/KIT	21
BP	GO:0070098	chemokine-mediated signaling pathway	6.3847e+07	ENSG00000081041/ENSG00000115009/ENSG00000163734/ENSG00000121966/ENSG00000163739/ENSG00000006210/ENSG00000169429/ENSG00000108691/ENSG00000124875/ENSG00000102962	CXCL2/CCL20/CXCL3/CXCR4/CXCL1/CX3CL1/CXCL8/CCL2/CXCL6/CCL22	10
BP	GO:0060326	cell chemotaxis	8.74606e+07	ENSG00000127129/ENSG00000081041/ENSG00000112715/ENSG00000115009/ENSG00000163734/ENSG00000121966/ENSG00000163739/ENSG00000006210/ENSG00000169429/ENSG00000184371/ENSG00000108691/ENSG00000125538/ENSG00000128340/ENSG00000124875/ENSG00000102962/ENSG00000164104/ENSG00000157404	EDN2/CXCL2/VEGFA/CCL20/CXCL3/CXCR4/CXCL1/CX3CL1/CXCL8/CSF1/CCL2/IL1B/RAC2/CXCL6/CCL22/HMGB2/KIT	17
BP	GO:0051272	positive regulation of cellular component movement	1.24877e+08	ENSG00000163874/ENSG00000127129/ENSG00000081041/ENSG00000112715/ENSG00000115009/ENSG00000163734/ENSG00000117525/ENSG00000115008/ENSG00000163739/ENSG00000122861/ENSG00000134954/ENSG00000090339/ENSG00000179820/ENSG00000169429/ENSG00000184371/ENSG00000125538/ENSG00000232810/ENSG00000158286/ENSG00000128340/ENSG00000124875/ENSG00000113916/ENSG00000185652/ENSG00000137135/ENSG00000157404	ZC3H12A/EDN2/CXCL2/VEGFA/CCL20/CXCL3/F3/IL1A/CXCL1/PLAU/ETS1/ICAM1/MYADM/CXCL8/CSF1/IL1B/TNF/RNF207/RAC2/CXCL6/BCL6/NTF3/ARHGEF39/KIT	24
BP	GO:0002685	regulation of leukocyte migration	1.60389e+08	ENSG00000127129/ENSG00000081041/ENSG00000112715/ENSG00000115009/ENSG00000163734/ENSG00000115008/ENSG00000163739/ENSG00000090339/ENSG00000169429/ENSG00000184371/ENSG00000108691/ENSG00000232810/ENSG00000128340/ENSG00000124875	EDN2/CXCL2/VEGFA/CCL20/CXCL3/IL1A/CXCL1/ICAM1/CXCL8/CSF1/CCL2/TNF/RAC2/CXCL6	14
BP	GO:0032103	positive regulation of response to external stimulus	2.19493e+08	ENSG00000127129/ENSG00000081041/ENSG00000100906/ENSG00000112715/ENSG00000163734/ENSG00000117525/ENSG00000163739/ENSG00000006210/ENSG00000134954/ENSG00000169429/ENSG00000184371/ENSG00000125538/ENSG00000232810/ENSG00000128340/ENSG00000124875/ENSG00000185652/ENSG00000117407	EDN2/CXCL2/NFKBIA/VEGFA/CXCL3/F3/CXCL1/CX3CL1/ETS1/CXCL8/CSF1/IL1B/TNF/RAC2/CXCL6/NTF3/ARTN	17
BP	GO:0050921	positive regulation of chemotaxis	2.72244e+08	ENSG00000127129/ENSG00000081041/ENSG00000112715/ENSG00000163734/ENSG00000117525/ENSG00000163739/ENSG00000169429/ENSG00000184371/ENSG00000128340/ENSG00000124875/ENSG00000185652/ENSG00000117407	EDN2/CXCL2/VEGFA/CXCL3/F3/CXCL1/CXCL8/CSF1/RAC2/CXCL6/NTF3/ARTN	12
BP	GO:0050920	regulation of chemotaxis	6.29595e+08	ENSG00000127129/ENSG00000081041/ENSG00000112715/ENSG00000163734/ENSG00000117525/ENSG00000121966/ENSG00000163739/ENSG00000169429/ENSG00000184371/ENSG00000108691/ENSG00000128340/ENSG00000124875/ENSG00000185652/ENSG00000117407	EDN2/CXCL2/VEGFA/CXCL3/F3/CXCR4/CXCL1/CXCL8/CSF1/CCL2/RAC2/CXCL6/NTF3/ARTN	14
BP	GO:1902624	positive regulation of neutrophil migration	6.66122e+08	ENSG00000081041/ENSG00000163734/ENSG00000115008/ENSG00000163739/ENSG00000169429/ENSG00000128340/ENSG00000124875	CXCL2/CXCL3/IL1A/CXCL1/CXCL8/RAC2/CXCL6	7
BP	GO:0030335	positive regulation of cell migration	7.84222e+08	ENSG00000163874/ENSG00000127129/ENSG00000081041/ENSG00000112715/ENSG00000115009/ENSG00000163734/ENSG00000117525/ENSG00000115008/ENSG00000163739/ENSG00000122861/ENSG00000134954/ENSG00000090339/ENSG00000179820/ENSG00000169429/ENSG00000184371/ENSG00000125538/ENSG00000232810/ENSG00000128340/ENSG00000124875/ENSG00000185652/ENSG00000137135/ENSG00000157404	ZC3H12A/EDN2/CXCL2/VEGFA/CCL20/CXCL3/F3/IL1A/CXCL1/PLAU/ETS1/ICAM1/MYADM/CXCL8/CSF1/IL1B/TNF/RAC2/CXCL6/NTF3/ARHGEF39/KIT	22
BP	GO:0040017	positive regulation of locomotion	8.0564e+08	ENSG00000163874/ENSG00000127129/ENSG00000081041/ENSG00000112715/ENSG00000115009/ENSG00000163734/ENSG00000117525/ENSG00000115008/ENSG00000163739/ENSG00000122861/ENSG00000134954/ENSG00000090339/ENSG00000179820/ENSG00000169429/ENSG00000184371/ENSG00000125538/ENSG00000232810/ENSG00000128340/ENSG00000124875/ENSG00000185652/ENSG00000117407/ENSG00000137135/ENSG00000157404	ZC3H12A/EDN2/CXCL2/VEGFA/CCL20/CXCL3/F3/IL1A/CXCL1/PLAU/ETS1/ICAM1/MYADM/CXCL8/CSF1/IL1B/TNF/RAC2/CXCL6/NTF3/ARTN/ARHGEF39/KIT	23
BP	GO:2000147	positive regulation of cell motility	1.15554e+09	ENSG00000163874/ENSG00000127129/ENSG00000081041/ENSG00000112715/ENSG00000115009/ENSG00000163734/ENSG00000117525/ENSG00000115008/ENSG00000163739/ENSG00000122861/ENSG00000134954/ENSG00000090339/ENSG00000179820/ENSG00000169429/ENSG00000184371/ENSG00000125538/ENSG00000232810/ENSG00000128340/ENSG00000124875/ENSG00000185652/ENSG00000137135/ENSG00000157404	ZC3H12A/EDN2/CXCL2/VEGFA/CCL20/CXCL3/F3/IL1A/CXCL1/PLAU/ETS1/ICAM1/MYADM/CXCL8/CSF1/IL1B/TNF/RAC2/CXCL6/NTF3/ARHGEF39/KIT	22
BP	GO:1902622	regulation of neutrophil migration	1.40938e+09	ENSG00000081041/ENSG00000163734/ENSG00000115008/ENSG00000163739/ENSG00000169429/ENSG00000128340/ENSG00000124875	CXCL2/CXCL3/IL1A/CXCL1/CXCL8/RAC2/CXCL6	7
BP	GO:0043433	negative regulation of DNA binding transcription factor activity	1.58862e+09	ENSG00000163874/ENSG00000100906/ENSG00000137193/ENSG00000118503/ENSG00000197329/ENSG00000146232/ENSG00000134107/ENSG00000175197/ENSG00000108465/ENSG00000167604/ENSG00000125798/ENSG00000142178/ENSG00000138061	ZC3H12A/NFKBIA/PIM1/TNFAIP3/PELI1/NFKBIE/BHLHE40/DDIT3/CDK5RAP3/NFKBID/FOXA2/SIK1/CYP1B1	13
BP	GO:0002690	positive regulation of leukocyte chemotaxis	3.60069e+08	ENSG00000127129/ENSG00000081041/ENSG00000112715/ENSG00000163734/ENSG00000163739/ENSG00000169429/ENSG00000184371/ENSG00000128340/ENSG00000124875	EDN2/CXCL2/VEGFA/CXCL3/CXCL1/CXCL8/CSF1/RAC2/CXCL6	9
BP	GO:0002688	regulation of leukocyte chemotaxis	3.77729e+09	ENSG00000127129/ENSG00000081041/ENSG00000112715/ENSG00000163734/ENSG00000163739/ENSG00000169429/ENSG00000184371/ENSG00000108691/ENSG00000128340/ENSG00000124875	EDN2/CXCL2/VEGFA/CXCL3/CXCL1/CXCL8/CSF1/CCL2/RAC2/CXCL6	10
BP	GO:0051090	regulation of DNA binding transcription factor activity	3.8668e+09	ENSG00000163874/ENSG00000100906/ENSG00000112715/ENSG00000137193/ENSG00000118503/ENSG00000197329/ENSG00000146232/ENSG00000170345/ENSG00000090339/ENSG00000125538/ENSG00000134107/ENSG00000232810/ENSG00000175197/ENSG00000108465/ENSG00000167604/ENSG00000125798/ENSG00000080561/ENSG00000142178/ENSG00000138061/ENSG00000157404	ZC3H12A/NFKBIA/VEGFA/PIM1/TNFAIP3/PELI1/NFKBIE/FOS/ICAM1/IL1B/BHLHE40/TNF/DDIT3/CDK5RAP3/NFKBID/FOXA2/MID2/SIK1/CYP1B1/KIT	20
BP	GO:0090023	positive regulation of neutrophil chemotaxis	5.16817e+09	ENSG00000081041/ENSG00000163734/ENSG00000163739/ENSG00000169429/ENSG00000128340/ENSG00000124875	CXCL2/CXCL3/CXCL1/CXCL8/RAC2/CXCL6	6
BP	GO:0071622	regulation of granulocyte chemotaxis	5.16817e+09	ENSG00000081041/ENSG00000163734/ENSG00000163739/ENSG00000169429/ENSG00000184371/ENSG00000128340/ENSG00000124875	CXCL2/CXCL3/CXCL1/CXCL8/CSF1/RAC2/CXCL6	7
BP	GO:0071396	cellular response to lipid	5.49975e+09	ENSG00000163874/ENSG00000116285/ENSG00000100906/ENSG00000115009/ENSG00000137193/ENSG00000118503/ENSG00000128016/ENSG00000007171/ENSG00000164400/ENSG00000090339/ENSG00000169429/ENSG00000126368/ENSG00000168209/ENSG00000057657/ENSG00000108691/ENSG00000125538/ENSG00000179094/ENSG00000232810/ENSG00000124875/ENSG00000269858/ENSG00000164104/ENSG00000160781/ENSG00000100968	ZC3H12A/ERRFI1/NFKBIA/CCL20/PIM1/TNFAIP3/ZFP36/NOS2/CSF2/ICAM1/CXCL8/NR1D1/DDIT4/PRDM1/CCL2/IL1B/PER1/TNF/CXCL6/EGLN2/HMGB2/PAQR6/NFATC4	23
BP	GO:0006935	chemotaxis	5.82907e+09	ENSG00000127129/ENSG00000081041/ENSG00000112715/ENSG00000115009/ENSG00000169242/ENSG00000163734/ENSG00000117525/ENSG00000121966/ENSG00000163739/ENSG00000006210/ENSG00000122861/ENSG00000169429/ENSG00000184371/ENSG00000108691/ENSG00000125538/ENSG00000128340/ENSG00000124875/ENSG00000102962/ENSG00000164104/ENSG00000185652/ENSG00000117407/ENSG00000157404	EDN2/CXCL2/VEGFA/CCL20/EFNA1/CXCL3/F3/CXCR4/CXCL1/CX3CL1/PLAU/CXCL8/CSF1/CCL2/IL1B/RAC2/CXCL6/CCL22/HMGB2/NTF3/ARTN/KIT	22
BP	GO:0042330	taxis	5.89846e+09	ENSG00000127129/ENSG00000081041/ENSG00000112715/ENSG00000115009/ENSG00000169242/ENSG00000163734/ENSG00000117525/ENSG00000121966/ENSG00000163739/ENSG00000006210/ENSG00000122861/ENSG00000169429/ENSG00000184371/ENSG00000108691/ENSG00000125538/ENSG00000128340/ENSG00000124875/ENSG00000102962/ENSG00000164104/ENSG00000185652/ENSG00000117407/ENSG00000157404	EDN2/CXCL2/VEGFA/CCL20/EFNA1/CXCL3/F3/CXCR4/CXCL1/CX3CL1/PLAU/CXCL8/CSF1/CCL2/IL1B/RAC2/CXCL6/CCL22/HMGB2/NTF3/ARTN/KIT	22
BP	GO:0071624	positive regulation of granulocyte chemotaxis	6.24771e+09	ENSG00000081041/ENSG00000163734/ENSG00000163739/ENSG00000169429/ENSG00000128340/ENSG00000124875	CXCL2/CXCL3/CXCL1/CXCL8/RAC2/CXCL6	6
BP	GO:0090022	regulation of neutrophil chemotaxis	0.00010706333411746	ENSG00000081041/ENSG00000163734/ENSG00000163739/ENSG00000169429/ENSG00000128340/ENSG00000124875	CXCL2/CXCL3/CXCL1/CXCL8/RAC2/CXCL6	6
BP	GO:0070555	response to interleukin-1	0.000109541378987879	ENSG00000163874/ENSG00000100906/ENSG00000115009/ENSG00000115008/ENSG00000107968/ENSG00000006210/ENSG00000197329/ENSG00000134954/ENSG00000090339/ENSG00000169429/ENSG00000108691/ENSG00000125538/ENSG00000102962	ZC3H12A/NFKBIA/CCL20/IL1A/MAP3K8/CX3CL1/PELI1/ETS1/ICAM1/CXCL8/CCL2/IL1B/CCL22	13
BP	GO:0070372	regulation of ERK1 and ERK2 cascade	0.000154230642709836	ENSG00000116285/ENSG00000115009/ENSG00000139318/ENSG00000115008/ENSG00000162772/ENSG00000006210/ENSG00000128342/ENSG00000090339/ENSG00000108691/ENSG00000125538/ENSG00000232810/ENSG00000143507/ENSG00000162344/ENSG00000102962/ENSG00000157404	ERRFI1/CCL20/DUSP6/IL1A/ATF3/CX3CL1/LIF/ICAM1/CCL2/IL1B/TNF/DUSP10/FGF19/CCL22/KIT	15
BP	GO:0007249	I-kappaB kinase/NF-kappaB signaling	0.000168027552635668	ENSG00000163874/ENSG00000100906/ENSG00000118503/ENSG00000023445/ENSG00000115008/ENSG00000069399/ENSG00000197329/ENSG00000125538/ENSG00000162924/ENSG00000179094/ENSG00000232810/ENSG00000167604/ENSG00000117262/ENSG00000145365/ENSG00000080561	ZC3H12A/NFKBIA/TNFAIP3/BIRC3/IL1A/BCL3/PELI1/IL1B/REL/PER1/TNF/NFKBID/GPR89A/TIFA/MID2	15
BP	GO:0071347	cellular response to interleukin-1	0.000180042355135539	ENSG00000163874/ENSG00000100906/ENSG00000115009/ENSG00000115008/ENSG00000107968/ENSG00000006210/ENSG00000197329/ENSG00000090339/ENSG00000169429/ENSG00000108691/ENSG00000125538/ENSG00000102962	ZC3H12A/NFKBIA/CCL20/IL1A/MAP3K8/CX3CL1/PELI1/ICAM1/CXCL8/CCL2/IL1B/CCL22	12
BP	GO:0050926	regulation of positive chemotaxis	0.00022268102118105	ENSG00000112715/ENSG00000117525/ENSG00000169429/ENSG00000185652/ENSG00000117407	VEGFA/F3/CXCL8/NTF3/ARTN	5
BP	GO:0050927	positive regulation of positive chemotaxis	0.00022268102118105	ENSG00000112715/ENSG00000117525/ENSG00000169429/ENSG00000185652/ENSG00000117407	VEGFA/F3/CXCL8/NTF3/ARTN	5
BP	GO:0050727	regulation of inflammatory response	0.000260870637257999	ENSG00000163874/ENSG00000100906/ENSG00000118503/ENSG00000007171/ENSG00000023445/ENSG00000140274/ENSG00000006210/ENSG00000134954/ENSG00000125538/ENSG00000179094/ENSG00000232810/ENSG00000143507/ENSG00000113916/ENSG00000140254/ENSG00000130203	ZC3H12A/NFKBIA/TNFAIP3/NOS2/BIRC3/DUOXA2/CX3CL1/ETS1/IL1B/PER1/TNF/DUSP10/BCL6/DUOXA1/APOE	15
BP	GO:0001659	temperature homeostasis	0.00029152470660065	ENSG00000127129/ENSG00000113369/ENSG00000115008/ENSG00000126368/ENSG00000125538/ENSG00000232810	EDN2/ARRDC3/IL1A/NR1D1/IL1B/TNF	6
BP	GO:0070371	ERK1 and ERK2 cascade	0.00029152470660065	ENSG00000116285/ENSG00000115009/ENSG00000139318/ENSG00000115008/ENSG00000162772/ENSG00000006210/ENSG00000128342/ENSG00000090339/ENSG00000108691/ENSG00000125538/ENSG00000232810/ENSG00000143507/ENSG00000162344/ENSG00000102962/ENSG00000157404	ERRFI1/CCL20/DUSP6/IL1A/ATF3/CX3CL1/LIF/ICAM1/CCL2/IL1B/TNF/DUSP10/FGF19/CCL22/KIT	15
BP	GO:0001817	regulation of cytokine production	0.00046125903003793	ENSG00000163874/ENSG00000116285/ENSG00000115009/ENSG00000118503/ENSG00000135245/ENSG00000128016/ENSG00000007171/ENSG00000164400/ENSG00000023445/ENSG00000115008/ENSG00000006210/ENSG00000069399/ENSG00000197329/ENSG00000125538/ENSG00000162924/ENSG00000179094/ENSG00000232810/ENSG00000175197/ENSG00000113916/ENSG00000164104/ENSG00000138061/ENSG00000100968	ZC3H12A/ERRFI1/CCL20/TNFAIP3/HILPDA/ZFP36/NOS2/CSF2/BIRC3/IL1A/CX3CL1/BCL3/PELI1/IL1B/REL/PER1/TNF/DDIT3/BCL6/HMGB2/CYP1B1/NFATC4	22
BP	GO:0038066	p38MAPK cascade	0.000613138991032273	ENSG00000163874/ENSG00000112715/ENSG00000128016/ENSG00000125538/ENSG00000179094/ENSG00000143507	ZC3H12A/VEGFA/ZFP36/IL1B/PER1/DUSP10	6
BP	GO:0050930	induction of positive chemotaxis	0.000676305329943687	ENSG00000112715/ENSG00000169429/ENSG00000185652/ENSG00000117407	VEGFA/CXCL8/NTF3/ARTN	4
BP	GO:1904018	positive regulation of vasculature development	0.000700867377940294	ENSG00000148926/ENSG00000163874/ENSG00000112715/ENSG00000117525/ENSG00000115008/ENSG00000006210/ENSG00000134954/ENSG00000169429/ENSG00000125538/ENSG00000138061/ENSG00000157404	ADM/ZC3H12A/VEGFA/F3/IL1A/CX3CL1/ETS1/CXCL8/IL1B/CYP1B1/KIT	11
BP	GO:0043409	negative regulation of MAPK cascade	0.000735172191406843	ENSG00000116285/ENSG00000138166/ENSG00000169242/ENSG00000139318/ENSG00000162772/ENSG00000128342/ENSG00000125538/ENSG00000179094/ENSG00000143507/ENSG00000108465/ENSG00000130203	ERRFI1/DUSP5/EFNA1/DUSP6/ATF3/LIF/IL1B/PER1/DUSP10/CDK5RAP3/APOE	11
BP	GO:0036499	PERK-mediated unfolded protein response	0.000812587045770661	ENSG00000087074/ENSG00000162772/ENSG00000169429/ENSG00000108691/ENSG00000175197	PPP1R15A/ATF3/CXCL8/CCL2/DDIT3	5
BP	GO:1902532	negative regulation of intracellular signal transduction	0.000974018456762509	ENSG00000163874/ENSG00000116285/ENSG00000138166/ENSG00000169242/ENSG00000118503/ENSG00000139318/ENSG00000162772/ENSG00000069399/ENSG00000128342/ENSG00000179820/ENSG00000168209/ENSG00000125538/ENSG00000179094/ENSG00000143507/ENSG00000175197/ENSG00000108465/ENSG00000167604/ENSG00000113916/ENSG00000213366/ENSG00000130203	ZC3H12A/ERRFI1/DUSP5/EFNA1/TNFAIP3/DUSP6/ATF3/BCL3/LIF/MYADM/DDIT4/IL1B/PER1/DUSP10/DDIT3/CDK5RAP3/NFKBID/BCL6/GSTM2/APOE	20
BP	GO:0071407	cellular response to organic cyclic compound	0.000981864634973612	ENSG00000163874/ENSG00000116285/ENSG00000100906/ENSG00000137193/ENSG00000128016/ENSG00000163659/ENSG00000140465/ENSG00000090339/ENSG00000126368/ENSG00000168209/ENSG00000108691/ENSG00000125538/ENSG00000179094/ENSG00000232810/ENSG00000143630/ENSG00000269858/ENSG00000213366/ENSG00000138061/ENSG00000160781/ENSG00000100968/ENSG00000110195	ZC3H12A/ERRFI1/NFKBIA/PIM1/ZFP36/TIPARP/CYP1A1/ICAM1/NR1D1/DDIT4/CCL2/IL1B/PER1/TNF/HCN3/EGLN2/GSTM2/CYP1B1/PAQR6/NFATC4/FOLR1	21
BP	GO:0009991	response to extracellular stimulus	0.00101797903469902	ENSG00000148926/ENSG00000163874/ENSG00000137193/ENSG00000128016/ENSG00000140465/ENSG00000198727/ENSG00000162772/ENSG00000151014/ENSG00000170345/ENSG00000090339/ENSG00000147162/ENSG00000117394/ENSG00000125538/ENSG00000175197/ENSG00000025039/ENSG00000125798/ENSG00000110195/ENSG00000121905/ENSG00000130203	ADM/ZC3H12A/PIM1/ZFP36/CYP1A1/MT-CYB/ATF3/NOCT/FOS/ICAM1/OGT/SLC2A1/IL1B/DDIT3/RRAGD/FOXA2/FOLR1/HPCA/APOE	19
BP	GO:0043410	positive regulation of MAPK cascade	0.00114428435509302	ENSG00000163874/ENSG00000112715/ENSG00000138166/ENSG00000115009/ENSG00000169242/ENSG00000139318/ENSG00000121966/ENSG00000115008/ENSG00000107968/ENSG00000006210/ENSG00000128342/ENSG00000090339/ENSG00000108691/ENSG00000125538/ENSG00000232810/ENSG00000162344/ENSG00000102962/ENSG00000185652/ENSG00000157404	ZC3H12A/VEGFA/DUSP5/CCL20/EFNA1/DUSP6/CXCR4/IL1A/MAP3K8/CX3CL1/LIF/ICAM1/CCL2/IL1B/TNF/FGF19/CCL22/NTF3/KIT	19
BP	GO:2001236	regulation of extrinsic apoptotic signaling pathway	0.00126736837464857	ENSG00000118503/ENSG00000164400/ENSG00000115008/ENSG00000162772/ENSG00000006210/ENSG00000090339/ENSG00000123689/ENSG00000125538/ENSG00000232810/ENSG00000164104	TNFAIP3/CSF2/IL1A/ATF3/CX3CL1/ICAM1/G0S2/IL1B/TNF/HMGB2	10
BP	GO:0030155	regulation of cell adhesion	0.00131321165667909	ENSG00000112715/ENSG00000169242/ENSG00000124145/ENSG00000107968/ENSG00000006210/ENSG00000122861/ENSG00000197329/ENSG00000134954/ENSG00000090339/ENSG00000179820/ENSG00000169429/ENSG00000184371/ENSG00000108691/ENSG00000125538/ENSG00000232810/ENSG00000143507/ENSG00000128340/ENSG00000167604/ENSG00000125798/ENSG00000113916/ENSG00000138061	VEGFA/EFNA1/SDC4/MAP3K8/CX3CL1/PLAU/PELI1/ETS1/ICAM1/MYADM/CXCL8/CSF1/CCL2/IL1B/TNF/DUSP10/RAC2/NFKBID/FOXA2/BCL6/CYP1B1	21
BP	GO:0045766	positive regulation of angiogenesis	0.00131321165667909	ENSG00000148926/ENSG00000163874/ENSG00000112715/ENSG00000117525/ENSG00000115008/ENSG00000006210/ENSG00000134954/ENSG00000169429/ENSG00000125538/ENSG00000138061	ADM/ZC3H12A/VEGFA/F3/IL1A/CX3CL1/ETS1/CXCL8/IL1B/CYP1B1	10
BP	GO:0050918	positive chemotaxis	0.00156845508343424	ENSG00000112715/ENSG00000117525/ENSG00000169429/ENSG00000164104/ENSG00000185652/ENSG00000117407	VEGFA/F3/CXCL8/HMGB2/NTF3/ARTN	6
BP	GO:2001237	negative regulation of extrinsic apoptotic signaling pathway	0.00166705682547732	ENSG00000118503/ENSG00000164400/ENSG00000115008/ENSG00000006210/ENSG00000090339/ENSG00000125538/ENSG00000232810/ENSG00000164104	TNFAIP3/CSF2/IL1A/CX3CL1/ICAM1/IL1B/TNF/HMGB2	8
BP	GO:1901099	negative regulation of signal transduction in absence of ligand	0.00167750269926309	ENSG00000164400/ENSG00000115008/ENSG00000006210/ENSG00000125538/ENSG00000232810	CSF2/IL1A/CX3CL1/IL1B/TNF	5
BP	GO:2001240	negative regulation of extrinsic apoptotic signaling pathway in absence of ligand	0.00167750269926309	ENSG00000164400/ENSG00000115008/ENSG00000006210/ENSG00000125538/ENSG00000232810	CSF2/IL1A/CX3CL1/IL1B/TNF	5
BP	GO:1900744	regulation of p38MAPK cascade	0.00244904105804306	ENSG00000163874/ENSG00000112715/ENSG00000125538/ENSG00000179094/ENSG00000143507	ZC3H12A/VEGFA/IL1B/PER1/DUSP10	5
BP	GO:0031663	lipopolysaccharide-mediated signaling pathway	0.00253774348129187	ENSG00000100906/ENSG00000118503/ENSG00000057657/ENSG00000108691/ENSG00000125538/ENSG00000232810	NFKBIA/TNFAIP3/PRDM1/CCL2/IL1B/TNF	6
BP	GO:0043122	regulation of I-kappaB kinase/NF-kappaB signaling	0.00263146880834228	ENSG00000163874/ENSG00000118503/ENSG00000023445/ENSG00000115008/ENSG00000197329/ENSG00000125538/ENSG00000162924/ENSG00000179094/ENSG00000232810/ENSG00000167604/ENSG00000117262/ENSG00000080561	ZC3H12A/TNFAIP3/BIRC3/IL1A/PELI1/IL1B/REL/PER1/TNF/NFKBID/GPR89A/MID2	12
BP	GO:0048514	blood vessel morphogenesis	0.00264483610888078	ENSG00000148926/ENSG00000163874/ENSG00000112715/ENSG00000169242/ENSG00000118503/ENSG00000117525/ENSG00000163659/ENSG00000115008/ENSG00000006210/ENSG00000134954/ENSG00000169429/ENSG00000057657/ENSG00000185215/ENSG00000108691/ENSG00000125538/ENSG00000138061/ENSG00000100968/ENSG00000110195/ENSG00000130203	ADM/ZC3H12A/VEGFA/EFNA1/TNFAIP3/F3/TIPARP/IL1A/CX3CL1/ETS1/CXCL8/PRDM1/TNFAIP2/CCL2/IL1B/CYP1B1/NFATC4/FOLR1/APOE	19
BP	GO:0042035	regulation of cytokine biosynthetic process	0.00299503627893481	ENSG00000116285/ENSG00000115009/ENSG00000128016/ENSG00000115008/ENSG00000069399/ENSG00000125538/ENSG00000232810	ERRFI1/CCL20/ZFP36/IL1A/BCL3/IL1B/TNF	7
BP	GO:0071674	mononuclear cell migration	0.00309847311252423	ENSG00000115009/ENSG00000006210/ENSG00000184371/ENSG00000108691/ENSG00000232810/ENSG00000102962	CCL20/CX3CL1/CSF1/CCL2/TNF/CCL22	6
BP	GO:0009150	purine ribonucleotide metabolic process	0.00371058511137346	ENSG00000148926/ENSG00000112715/ENSG00000212907/ENSG00000198886/ENSG00000198804/ENSG00000007171/ENSG00000198899/ENSG00000198727/ENSG00000168209/ENSG00000198938/ENSG00000147162/ENSG00000198712/ENSG00000172331/ENSG00000198203/ENSG00000204681/ENSG00000183648/ENSG00000161647/ENSG00000121905/ENSG00000130203	ADM/VEGFA/MT-ND4L/MT-ND4/MT-CO1/NOS2/MT-ATP6/MT-CYB/DDIT4/MT-CO3/OGT/MT-CO2/BPGM/SULT1C2/GABBR1/NDUFB1/MPP3/HPCA/APOE	19
BP	GO:0031649	heat generation	0.0038116433724694	ENSG00000113369/ENSG00000115008/ENSG00000125538/ENSG00000232810	ARRDC3/IL1A/IL1B/TNF	4
BP	GO:1901342	regulation of vasculature development	0.00387980081298267	ENSG00000148926/ENSG00000163874/ENSG00000112715/ENSG00000169242/ENSG00000118503/ENSG00000117525/ENSG00000115008/ENSG00000006210/ENSG00000134954/ENSG00000169429/ENSG00000125538/ENSG00000138061/ENSG00000157404	ADM/ZC3H12A/VEGFA/EFNA1/TNFAIP3/F3/IL1A/CX3CL1/ETS1/CXCL8/IL1B/CYP1B1/KIT	13
BP	GO:0031667	response to nutrient levels	0.00410409008077229	ENSG00000148926/ENSG00000163874/ENSG00000137193/ENSG00000128016/ENSG00000140465/ENSG00000198727/ENSG00000162772/ENSG00000090339/ENSG00000147162/ENSG00000117394/ENSG00000125538/ENSG00000175197/ENSG00000025039/ENSG00000125798/ENSG00000110195/ENSG00000121905/ENSG00000130203	ADM/ZC3H12A/PIM1/ZFP36/CYP1A1/MT-CYB/ATF3/ICAM1/OGT/SLC2A1/IL1B/DDIT3/RRAGD/FOXA2/FOLR1/HPCA/APOE	17
BP	GO:0022407	regulation of cell-cell adhesion	0.00419257593567932	ENSG00000124145/ENSG00000107968/ENSG00000006210/ENSG00000197329/ENSG00000134954/ENSG00000090339/ENSG00000179820/ENSG00000108691/ENSG00000125538/ENSG00000232810/ENSG00000143507/ENSG00000167604/ENSG00000125798/ENSG00000113916	SDC4/MAP3K8/CX3CL1/PELI1/ETS1/ICAM1/MYADM/CCL2/IL1B/TNF/DUSP10/NFKBID/FOXA2/BCL6	14
BP	GO:0032088	negative regulation of NF-kappaB transcription factor activity	0.00470824326682184	ENSG00000163874/ENSG00000100906/ENSG00000118503/ENSG00000197329/ENSG00000108465/ENSG00000167604/ENSG00000138061	ZC3H12A/NFKBIA/TNFAIP3/PELI1/CDK5RAP3/NFKBID/CYP1B1	7
BP	GO:0042089	cytokine biosynthetic process	0.00470824326682184	ENSG00000116285/ENSG00000115009/ENSG00000128016/ENSG00000115008/ENSG00000069399/ENSG00000125538/ENSG00000232810	ERRFI1/CCL20/ZFP36/IL1A/BCL3/IL1B/TNF	7
BP	GO:0045123	cellular extravasation	0.00479828953853852	ENSG00000115008/ENSG00000006210/ENSG00000090339/ENSG00000108691/ENSG00000232810	IL1A/CX3CL1/ICAM1/CCL2/TNF	5
BP	GO:0018108	peptidyl-tyrosine phosphorylation	0.00495097353216834	ENSG00000116285/ENSG00000112715/ENSG00000169242/ENSG00000013441/ENSG00000164400/ENSG00000109321/ENSG00000128342/ENSG00000090339/ENSG00000179335/ENSG00000166483/ENSG00000176444/ENSG00000113240/ENSG00000185652/ENSG00000157404	ERRFI1/VEGFA/EFNA1/CLK1/CSF2/AREG/LIF/ICAM1/CLK3/WEE1/CLK2/CLK4/NTF3/KIT	14
BP	GO:0042107	cytokine metabolic process	0.00495097353216834	ENSG00000116285/ENSG00000115009/ENSG00000128016/ENSG00000115008/ENSG00000069399/ENSG00000125538/ENSG00000232810	ERRFI1/CCL20/ZFP36/IL1A/BCL3/IL1B/TNF	7
BP	GO:0009259	ribonucleotide metabolic process	0.00495999534387663	ENSG00000148926/ENSG00000112715/ENSG00000212907/ENSG00000198886/ENSG00000198804/ENSG00000007171/ENSG00000198899/ENSG00000198727/ENSG00000168209/ENSG00000198938/ENSG00000147162/ENSG00000198712/ENSG00000172331/ENSG00000198203/ENSG00000204681/ENSG00000183648/ENSG00000161647/ENSG00000121905/ENSG00000130203	ADM/VEGFA/MT-ND4L/MT-ND4/MT-CO1/NOS2/MT-ATP6/MT-CYB/DDIT4/MT-CO3/OGT/MT-CO2/BPGM/SULT1C2/GABBR1/NDUFB1/MPP3/HPCA/APOE	19
BP	GO:0006163	purine nucleotide metabolic process	0.00503588460092373	ENSG00000148926/ENSG00000112715/ENSG00000212907/ENSG00000198886/ENSG00000198804/ENSG00000007171/ENSG00000198899/ENSG00000198727/ENSG00000168209/ENSG00000198938/ENSG00000147162/ENSG00000198712/ENSG00000172331/ENSG00000198203/ENSG00000204681/ENSG00000183648/ENSG00000161647/ENSG00000121905/ENSG00000130203	ADM/VEGFA/MT-ND4L/MT-ND4/MT-CO1/NOS2/MT-ATP6/MT-CYB/DDIT4/MT-CO3/OGT/MT-CO2/BPGM/SULT1C2/GABBR1/NDUFB1/MPP3/HPCA/APOE	19
BP	GO:0097191	extrinsic apoptotic signaling pathway	0.00520426019779169	ENSG00000118503/ENSG00000164400/ENSG00000115008/ENSG00000162772/ENSG00000006210/ENSG00000090339/ENSG00000123689/ENSG00000125538/ENSG00000232810/ENSG00000164104/ENSG00000213782	TNFAIP3/CSF2/IL1A/ATF3/CX3CL1/ICAM1/G0S2/IL1B/TNF/HMGB2/DDX47	11
BP	GO:0018212	peptidyl-tyrosine modification	0.00524272273029032	ENSG00000116285/ENSG00000112715/ENSG00000169242/ENSG00000013441/ENSG00000164400/ENSG00000109321/ENSG00000128342/ENSG00000090339/ENSG00000179335/ENSG00000166483/ENSG00000176444/ENSG00000113240/ENSG00000185652/ENSG00000157404	ERRFI1/VEGFA/EFNA1/CLK1/CSF2/AREG/LIF/ICAM1/CLK3/WEE1/CLK2/CLK4/NTF3/KIT	14
BP	GO:0044706	multi-multicellular organism process	0.00531193630206891	ENSG00000148926/ENSG00000140465/ENSG00000185022/ENSG00000134954/ENSG00000128342/ENSG00000170345/ENSG00000057657/ENSG00000117394/ENSG00000125538/ENSG00000187266	ADM/CYP1A1/MAFF/ETS1/LIF/FOS/PRDM1/SLC2A1/IL1B/EPOR	10
BP	GO:0045785	positive regulation of cell adhesion	0.00531193630206891	ENSG00000112715/ENSG00000124145/ENSG00000107968/ENSG00000006210/ENSG00000134954/ENSG00000090339/ENSG00000179820/ENSG00000184371/ENSG00000108691/ENSG00000125538/ENSG00000232810/ENSG00000143507/ENSG00000125798/ENSG00000113916	VEGFA/SDC4/MAP3K8/CX3CL1/ETS1/ICAM1/MYADM/CSF1/CCL2/IL1B/TNF/DUSP10/FOXA2/BCL6	14
BP	GO:0045765	regulation of angiogenesis	0.0057757357892733	ENSG00000148926/ENSG00000163874/ENSG00000112715/ENSG00000169242/ENSG00000118503/ENSG00000117525/ENSG00000115008/ENSG00000006210/ENSG00000134954/ENSG00000169429/ENSG00000125538/ENSG00000138061	ADM/ZC3H12A/VEGFA/EFNA1/TNFAIP3/F3/IL1A/CX3CL1/ETS1/CXCL8/IL1B/CYP1B1	12
BP	GO:0042326	negative regulation of phosphorylation	0.00597617026455749	ENSG00000163874/ENSG00000116285/ENSG00000138166/ENSG00000169242/ENSG00000118503/ENSG00000139318/ENSG00000162772/ENSG00000128342/ENSG00000179820/ENSG00000168209/ENSG00000125538/ENSG00000179094/ENSG00000143507/ENSG00000108465/ENSG00000125798/ENSG00000185652/ENSG00000130203	ZC3H12A/ERRFI1/DUSP5/EFNA1/TNFAIP3/DUSP6/ATF3/LIF/MYADM/DDIT4/IL1B/PER1/DUSP10/CDK5RAP3/FOXA2/NTF3/APOE	17
BP	GO:0062012	regulation of small molecule metabolic process	0.00602632162873157	ENSG00000148926/ENSG00000112715/ENSG00000007171/ENSG00000126368/ENSG00000168209/ENSG00000147162/ENSG00000176444/ENSG00000125538/ENSG00000172331/ENSG00000232810/ENSG00000162344/ENSG00000125798/ENSG00000204681/ENSG00000142178/ENSG00000121905/ENSG00000157404/ENSG00000130203	ADM/VEGFA/NOS2/NR1D1/DDIT4/OGT/CLK2/IL1B/BPGM/TNF/FGF19/FOXA2/GABBR1/SIK1/HPCA/KIT/APOE	17
BP	GO:0006809	nitric oxide biosynthetic process	0.00602632162873157	ENSG00000163874/ENSG00000007171/ENSG00000090339/ENSG00000125538/ENSG00000232810/ENSG00000138061	ZC3H12A/NOS2/ICAM1/IL1B/TNF/CYP1B1	6
BP	GO:0046688	response to copper ion	0.00636004022928869	ENSG00000198804/ENSG00000115008/ENSG00000140465/ENSG00000198727/ENSG00000090339	MT-CO1/IL1A/CYP1A1/MT-CYB/ICAM1	5
BP	GO:0019693	ribose phosphate metabolic process	0.00636004022928869	ENSG00000148926/ENSG00000112715/ENSG00000212907/ENSG00000198886/ENSG00000198804/ENSG00000007171/ENSG00000198899/ENSG00000198727/ENSG00000168209/ENSG00000198938/ENSG00000147162/ENSG00000198712/ENSG00000172331/ENSG00000198203/ENSG00000204681/ENSG00000183648/ENSG00000161647/ENSG00000121905/ENSG00000130203	ADM/VEGFA/MT-ND4L/MT-ND4/MT-CO1/NOS2/MT-ATP6/MT-CYB/DDIT4/MT-CO3/OGT/MT-CO2/BPGM/SULT1C2/GABBR1/NDUFB1/MPP3/HPCA/APOE	19
BP	GO:0001933	negative regulation of protein phosphorylation	0.00674112570724346	ENSG00000163874/ENSG00000116285/ENSG00000138166/ENSG00000169242/ENSG00000118503/ENSG00000139318/ENSG00000162772/ENSG00000128342/ENSG00000179820/ENSG00000168209/ENSG00000125538/ENSG00000179094/ENSG00000143507/ENSG00000108465/ENSG00000185652/ENSG00000130203	ZC3H12A/ERRFI1/DUSP5/EFNA1/TNFAIP3/DUSP6/ATF3/LIF/MYADM/DDIT4/IL1B/PER1/DUSP10/CDK5RAP3/NTF3/APOE	16
BP	GO:2001239	regulation of extrinsic apoptotic signaling pathway in absence of ligand	0.00711060095894029	ENSG00000164400/ENSG00000115008/ENSG00000006210/ENSG00000125538/ENSG00000232810	CSF2/IL1A/CX3CL1/IL1B/TNF	5
BP	GO:0030823	regulation of cGMP metabolic process	0.00728081912904799	ENSG00000112715/ENSG00000007171/ENSG00000121905/ENSG00000130203	VEGFA/NOS2/HPCA/APOE	4
BP	GO:0045940	positive regulation of steroid metabolic process	0.00728081912904799	ENSG00000126368/ENSG00000125538/ENSG00000232810/ENSG00000130203	NR1D1/IL1B/TNF/APOE	4
BP	GO:1903409	reactive oxygen species biosynthetic process	0.00729532580361416	ENSG00000163874/ENSG00000007171/ENSG00000140465/ENSG00000090339/ENSG00000125538/ENSG00000232810/ENSG00000138061	ZC3H12A/NOS2/CYP1A1/ICAM1/IL1B/TNF/CYP1B1	7
BP	GO:0009895	negative regulation of catabolic process	0.00741960544455482	ENSG00000169242/ENSG00000128016/ENSG00000007171/ENSG00000151014/ENSG00000180667/ENSG00000168209/ENSG00000147162/ENSG00000125538/ENSG00000232810/ENSG00000185189/ENSG00000108465/ENSG00000168646	EFNA1/ZFP36/NOS2/NOCT/YOD1/DDIT4/OGT/IL1B/TNF/NRBP2/CDK5RAP3/AXIN2	12
BP	GO:0019915	lipid storage	0.00741960544455482	ENSG00000163874/ENSG00000100906/ENSG00000135245/ENSG00000125538/ENSG00000232810/ENSG00000130203	ZC3H12A/NFKBIA/HILPDA/IL1B/TNF/APOE	6
BP	GO:0007159	leukocyte cell-cell adhesion	0.00788836139526863	ENSG00000124145/ENSG00000107968/ENSG00000197329/ENSG00000134954/ENSG00000090339/ENSG00000108691/ENSG00000125538/ENSG00000232810/ENSG00000143507/ENSG00000128340/ENSG00000167604/ENSG00000113916	SDC4/MAP3K8/PELI1/ETS1/ICAM1/CCL2/IL1B/TNF/DUSP10/RAC2/NFKBID/BCL6	12
BP	GO:0051384	response to glucocorticoid	0.0079342064984014	ENSG00000148926/ENSG00000116285/ENSG00000128016/ENSG00000109321/ENSG00000170345/ENSG00000090339/ENSG00000168209/ENSG00000232810	ADM/ERRFI1/ZFP36/AREG/FOS/ICAM1/DDIT4/TNF	8
BP	GO:0046209	nitric oxide metabolic process	0.0079342064984014	ENSG00000163874/ENSG00000007171/ENSG00000090339/ENSG00000125538/ENSG00000232810/ENSG00000138061	ZC3H12A/NOS2/ICAM1/IL1B/TNF/CYP1B1	6
BP	GO:1903708	positive regulation of hemopoiesis	0.00839064759718512	ENSG00000134954/ENSG00000128342/ENSG00000170345/ENSG00000184371/ENSG00000057657/ENSG00000232810/ENSG00000143507/ENSG00000113916/ENSG00000164104	ETS1/LIF/FOS/CSF1/PRDM1/TNF/DUSP10/BCL6/HMGB2	9
BP	GO:0071356	cellular response to tumor necrosis factor	0.00853491220584049	ENSG00000163874/ENSG00000100906/ENSG00000115009/ENSG00000118503/ENSG00000128016/ENSG00000023445/ENSG00000006210/ENSG00000090339/ENSG00000169429/ENSG00000108691/ENSG00000232810/ENSG00000102962	ZC3H12A/NFKBIA/CCL20/TNFAIP3/ZFP36/BIRC3/CX3CL1/ICAM1/CXCL8/CCL2/TNF/CCL22	12
BP	GO:0042108	positive regulation of cytokine biosynthetic process	0.00937980074716678	ENSG00000115009/ENSG00000115008/ENSG00000069399/ENSG00000125538/ENSG00000232810	CCL20/IL1A/BCL3/IL1B/TNF	5
BP	GO:0010035	response to inorganic substance	0.009769320373389	ENSG00000163874/ENSG00000198804/ENSG00000118503/ENSG00000164400/ENSG00000109321/ENSG00000115008/ENSG00000140465/ENSG00000198727/ENSG00000134954/ENSG00000170345/ENSG00000090339/ENSG00000232810/ENSG00000118194/ENSG00000138061/ENSG00000100968/ENSG00000121905/ENSG00000157404	ZC3H12A/MT-CO1/TNFAIP3/CSF2/AREG/IL1A/CYP1A1/MT-CYB/ETS1/FOS/ICAM1/TNF/TNNT2/CYP1B1/NFATC4/HPCA/KIT	17
BP	GO:2001057	reactive nitrogen species metabolic process	0.00999612289428275	ENSG00000163874/ENSG00000007171/ENSG00000090339/ENSG00000125538/ENSG00000232810/ENSG00000138061	ZC3H12A/NOS2/ICAM1/IL1B/TNF/CYP1B1	6
BP	GO:0072593	reactive oxygen species metabolic process	0.0106067051850886	ENSG00000163874/ENSG00000007171/ENSG00000140274/ENSG00000140465/ENSG00000090339/ENSG00000168209/ENSG00000125538/ENSG00000232810/ENSG00000128340/ENSG00000140254/ENSG00000138061	ZC3H12A/NOS2/DUOXA2/CYP1A1/ICAM1/DDIT4/IL1B/TNF/RAC2/DUOXA1/CYP1B1	11
BP	GO:1903037	regulation of leukocyte cell-cell adhesion	0.0109492189903986	ENSG00000124145/ENSG00000107968/ENSG00000197329/ENSG00000134954/ENSG00000090339/ENSG00000108691/ENSG00000125538/ENSG00000232810/ENSG00000143507/ENSG00000167604/ENSG00000113916	SDC4/MAP3K8/PELI1/ETS1/ICAM1/CCL2/IL1B/TNF/DUSP10/NFKBID/BCL6	11
BP	GO:0035690	cellular response to drug	0.0116595217062395	ENSG00000163874/ENSG00000116285/ENSG00000118503/ENSG00000007171/ENSG00000134954/ENSG00000090339/ENSG00000168209/ENSG00000125538/ENSG00000232810/ENSG00000143630/ENSG00000213366/ENSG00000138061/ENSG00000110195	ZC3H12A/ERRFI1/TNFAIP3/NOS2/ETS1/ICAM1/DDIT4/IL1B/TNF/HCN3/GSTM2/CYP1B1/FOLR1	13
BP	GO:0002551	mast cell chemotaxis	0.0116697705277143	ENSG00000112715/ENSG00000128340/ENSG00000157404	VEGFA/RAC2/KIT	3
BP	GO:0001819	positive regulation of cytokine production	0.0120153385714747	ENSG00000115009/ENSG00000135245/ENSG00000164400/ENSG00000023445/ENSG00000115008/ENSG00000006210/ENSG00000069399/ENSG00000197329/ENSG00000125538/ENSG00000232810/ENSG00000175197/ENSG00000164104/ENSG00000138061/ENSG00000100968	CCL20/HILPDA/CSF2/BIRC3/IL1A/CX3CL1/BCL3/PELI1/IL1B/TNF/DDIT3/HMGB2/CYP1B1/NFATC4	14
BP	GO:0022409	positive regulation of cell-cell adhesion	0.0122398132819802	ENSG00000107968/ENSG00000006210/ENSG00000134954/ENSG00000090339/ENSG00000108691/ENSG00000125538/ENSG00000232810/ENSG00000143507/ENSG00000125798/ENSG00000113916	MAP3K8/CX3CL1/ETS1/ICAM1/CCL2/IL1B/TNF/DUSP10/FOXA2/BCL6	10
BP	GO:0048246	macrophage chemotaxis	0.0128429095145766	ENSG00000127129/ENSG00000006210/ENSG00000184371/ENSG00000108691	EDN2/CX3CL1/CSF1/CCL2	4
BP	GO:0043407	negative regulation of MAP kinase activity	0.0131659068299751	ENSG00000138166/ENSG00000139318/ENSG00000125538/ENSG00000143507/ENSG00000108465/ENSG00000130203	DUSP5/DUSP6/IL1B/DUSP10/CDK5RAP3/APOE	6
BP	GO:0042775	mitochondrial ATP synthesis coupled electron transport	0.0135297918658708	ENSG00000212907/ENSG00000198886/ENSG00000198804/ENSG00000198727/ENSG00000198938/ENSG00000198712/ENSG00000183648	MT-ND4L/MT-ND4/MT-CO1/MT-CYB/MT-CO3/MT-CO2/NDUFB1	7
BP	GO:0034612	response to tumor necrosis factor	0.0137282903620545	ENSG00000163874/ENSG00000100906/ENSG00000115009/ENSG00000118503/ENSG00000128016/ENSG00000023445/ENSG00000006210/ENSG00000090339/ENSG00000169429/ENSG00000108691/ENSG00000232810/ENSG00000102962	ZC3H12A/NFKBIA/CCL20/TNFAIP3/ZFP36/BIRC3/CX3CL1/ICAM1/CXCL8/CCL2/TNF/CCL22	12
BP	GO:0030099	myeloid cell differentiation	0.0137282903620545	ENSG00000100906/ENSG00000112715/ENSG00000128016/ENSG00000164400/ENSG00000134954/ENSG00000128342/ENSG00000170345/ENSG00000184371/ENSG00000172331/ENSG00000232810/ENSG00000168062/ENSG00000113916/ENSG00000164104/ENSG00000157404	NFKBIA/VEGFA/ZFP36/CSF2/ETS1/LIF/FOS/CSF1/BPGM/TNF/BATF2/BCL6/HMGB2/KIT	14
BP	GO:0042773	ATP synthesis coupled electron transport	0.0139805220493106	ENSG00000212907/ENSG00000198886/ENSG00000198804/ENSG00000198727/ENSG00000198938/ENSG00000198712/ENSG00000183648	MT-ND4L/MT-ND4/MT-CO1/MT-CYB/MT-CO3/MT-CO2/NDUFB1	7
BP	GO:0062014	negative regulation of small molecule metabolic process	0.0139805220493106	ENSG00000168209/ENSG00000176444/ENSG00000162344/ENSG00000204681/ENSG00000142178/ENSG00000121905/ENSG00000130203	DDIT4/CLK2/FGF19/GABBR1/SIK1/HPCA/APOE	7
BP	GO:0002437	inflammatory response to antigenic stimulus	0.0139926056542785	ENSG00000090339/ENSG00000125538/ENSG00000232810/ENSG00000164104	ICAM1/IL1B/TNF/HMGB2	4
BP	GO:0006984	ER-nucleus signaling pathway	0.0139926056542785	ENSG00000087074/ENSG00000162772/ENSG00000169429/ENSG00000108691/ENSG00000175197	PPP1R15A/ATF3/CXCL8/CCL2/DDIT3	5
BP	GO:0031650	regulation of heat generation	0.0139926056542785	ENSG00000113369/ENSG00000125538/ENSG00000232810	ARRDC3/IL1B/TNF	3
BP	GO:0045076	regulation of interleukin-2 biosynthetic process	0.0139926056542785	ENSG00000128016/ENSG00000115008/ENSG00000125538	ZFP36/IL1A/IL1B	3
BP	GO:0097531	mast cell migration	0.0139926056542785	ENSG00000112715/ENSG00000128340/ENSG00000157404	VEGFA/RAC2/KIT	3
BP	GO:1904251	regulation of bile acid metabolic process	0.0139926056542785	ENSG00000126368/ENSG00000162344/ENSG00000157404	NR1D1/FGF19/KIT	3
BP	GO:0030218	erythrocyte differentiation	0.0140012721716138	ENSG00000112715/ENSG00000128016/ENSG00000134954/ENSG00000172331/ENSG00000113916/ENSG00000164104/ENSG00000157404	VEGFA/ZFP36/ETS1/BPGM/BCL6/HMGB2/KIT	7
BP	GO:0045598	regulation of fat cell differentiation	0.0140012721716138	ENSG00000163874/ENSG00000128016/ENSG00000151014/ENSG00000126368/ENSG00000232810/ENSG00000143507/ENSG00000175197	ZC3H12A/ZFP36/NOCT/NR1D1/TNF/DUSP10/DDIT3	7
BP	GO:0070482	response to oxygen levels	0.0141277050116545	ENSG00000148926/ENSG00000112715/ENSG00000198886/ENSG00000135245/ENSG00000007171/ENSG00000121966/ENSG00000198899/ENSG00000140465/ENSG00000198727/ENSG00000122861/ENSG00000134954/ENSG00000090339/ENSG00000168209/ENSG00000269858	ADM/VEGFA/MT-ND4/HILPDA/NOS2/CXCR4/MT-ATP6/CYP1A1/MT-CYB/PLAU/ETS1/ICAM1/DDIT4/EGLN2	14
BP	GO:0031960	response to corticosteroid	0.0141277050116545	ENSG00000148926/ENSG00000116285/ENSG00000128016/ENSG00000109321/ENSG00000170345/ENSG00000090339/ENSG00000168209/ENSG00000232810	ADM/ERRFI1/ZFP36/AREG/FOS/ICAM1/DDIT4/TNF	8
BP	GO:0030799	regulation of cyclic nucleotide metabolic process	0.0147649556061747	ENSG00000148926/ENSG00000112715/ENSG00000007171/ENSG00000204681/ENSG00000121905/ENSG00000130203	ADM/VEGFA/NOS2/GABBR1/HPCA/APOE	6
BP	GO:0050673	epithelial cell proliferation	0.0149048295332064	ENSG00000116285/ENSG00000112715/ENSG00000118503/ENSG00000128016/ENSG00000117525/ENSG00000109321/ENSG00000126368/ENSG00000232810/ENSG00000143507/ENSG00000164104/ENSG00000170873/ENSG00000157404/ENSG00000130203	ERRFI1/VEGFA/TNFAIP3/ZFP36/F3/AREG/NR1D1/TNF/DUSP10/HMGB2/MTSS1/KIT/APOE	13
BP	GO:0034142	toll-like receptor 4 signaling pathway	0.0151429042835675	ENSG00000100906/ENSG00000118503/ENSG00000197329/ENSG00000126368	NFKBIA/TNFAIP3/PELI1/NR1D1	4
BP	GO:0006140	regulation of nucleotide metabolic process	0.0151875882275149	ENSG00000148926/ENSG00000112715/ENSG00000007171/ENSG00000168209/ENSG00000147162/ENSG00000172331/ENSG00000204681/ENSG00000121905/ENSG00000130203	ADM/VEGFA/NOS2/DDIT4/OGT/BPGM/GABBR1/HPCA/APOE	9
BP	GO:0008625	extrinsic apoptotic signaling pathway via death domain receptors	0.0154997948717762	ENSG00000118503/ENSG00000162772/ENSG00000090339/ENSG00000232810/ENSG00000164104/ENSG00000213782	TNFAIP3/ATF3/ICAM1/TNF/HMGB2/DDX47	6
BP	GO:0006119	oxidative phosphorylation	0.016735000805326	ENSG00000212907/ENSG00000198886/ENSG00000198804/ENSG00000198899/ENSG00000198727/ENSG00000198938/ENSG00000198712/ENSG00000183648	MT-ND4L/MT-ND4/MT-CO1/MT-ATP6/MT-CYB/MT-CO3/MT-CO2/NDUFB1	8
BP	GO:0001666	response to hypoxia	0.0168047177209012	ENSG00000148926/ENSG00000112715/ENSG00000198886/ENSG00000135245/ENSG00000007171/ENSG00000121966/ENSG00000140465/ENSG00000198727/ENSG00000122861/ENSG00000134954/ENSG00000090339/ENSG00000168209/ENSG00000269858	ADM/VEGFA/MT-ND4/HILPDA/NOS2/CXCR4/CYP1A1/MT-CYB/PLAU/ETS1/ICAM1/DDIT4/EGLN2	13
BP	GO:1905517	macrophage migration	0.0169347766214025	ENSG00000127129/ENSG00000006210/ENSG00000184371/ENSG00000108691	EDN2/CX3CL1/CSF1/CCL2	4
BP	GO:0050866	negative regulation of cell activation	0.0172536950342091	ENSG00000163874/ENSG00000118503/ENSG00000124145/ENSG00000197329/ENSG00000057657/ENSG00000167604/ENSG00000113916/ENSG00000130203	ZC3H12A/TNFAIP3/SDC4/PELI1/PRDM1/NFKBID/BCL6/APOE	8
BP	GO:0045639	positive regulation of myeloid cell differentiation	0.0174186085288032	ENSG00000134954/ENSG00000128342/ENSG00000170345/ENSG00000184371/ENSG00000232810/ENSG00000164104	ETS1/LIF/FOS/CSF1/TNF/HMGB2	6
BP	GO:0001525	angiogenesis	0.0182773936686058	ENSG00000148926/ENSG00000163874/ENSG00000112715/ENSG00000169242/ENSG00000118503/ENSG00000117525/ENSG00000115008/ENSG00000006210/ENSG00000134954/ENSG00000169429/ENSG00000185215/ENSG00000108691/ENSG00000125538/ENSG00000138061/ENSG00000100968	ADM/ZC3H12A/VEGFA/EFNA1/TNFAIP3/F3/IL1A/CX3CL1/ETS1/CXCL8/TNFAIP2/CCL2/IL1B/CYP1B1/NFATC4	15
BP	GO:0023061	signal release	0.0182773936686058	ENSG00000148926/ENSG00000007171/ENSG00000198355/ENSG00000128342/ENSG00000126368/ENSG00000117394/ENSG00000125538/ENSG00000232810/ENSG00000198535/ENSG00000125798/ENSG00000053438/ENSG00000135604/ENSG00000205502/ENSG00000105649	ADM/NOS2/PIM3/LIF/NR1D1/SLC2A1/IL1B/TNF/C2CD4A/FOXA2/NNAT/STX11/C2CD4B/RAB3A	14
BP	GO:0050731	positive regulation of peptidyl-tyrosine phosphorylation	0.0184616526603405	ENSG00000112715/ENSG00000169242/ENSG00000164400/ENSG00000109321/ENSG00000128342/ENSG00000090339/ENSG00000185652/ENSG00000157404	VEGFA/EFNA1/CSF2/AREG/LIF/ICAM1/NTF3/KIT	8
BP	GO:0007623	circadian rhythm	0.0184616526603405	ENSG00000007171/ENSG00000164400/ENSG00000151014/ENSG00000126368/ENSG00000147162/ENSG00000134107/ENSG00000179094/ENSG00000142178/ENSG00000105516	NOS2/CSF2/NOCT/NR1D1/OGT/BHLHE40/PER1/SIK1/DBP	9
BP	GO:0006953	acute-phase response	0.0184616526603405	ENSG00000115008/ENSG00000125538/ENSG00000232810/ENSG00000196136	IL1A/IL1B/TNF/SERPINA3	4
BP	GO:0045668	negative regulation of osteoblast differentiation	0.0184616526603405	ENSG00000109321/ENSG00000151014/ENSG00000232810/ENSG00000168646	AREG/NOCT/TNF/AXIN2	4
BP	GO:0042136	neurotransmitter biosynthetic process	0.0192361308571949	ENSG00000163874/ENSG00000007171/ENSG00000090339/ENSG00000125538/ENSG00000232810/ENSG00000138061	ZC3H12A/NOS2/ICAM1/IL1B/TNF/CYP1B1	6
BP	GO:0036293	response to decreased oxygen levels	0.0194312983748779	ENSG00000148926/ENSG00000112715/ENSG00000198886/ENSG00000135245/ENSG00000007171/ENSG00000121966/ENSG00000140465/ENSG00000198727/ENSG00000122861/ENSG00000134954/ENSG00000090339/ENSG00000168209/ENSG00000269858	ADM/VEGFA/MT-ND4/HILPDA/NOS2/CXCR4/CYP1A1/MT-CYB/PLAU/ETS1/ICAM1/DDIT4/EGLN2	13
BP	GO:0034101	erythrocyte homeostasis	0.0194312983748779	ENSG00000112715/ENSG00000128016/ENSG00000134954/ENSG00000172331/ENSG00000113916/ENSG00000164104/ENSG00000157404	VEGFA/ZFP36/ETS1/BPGM/BCL6/HMGB2/KIT	7
BP	GO:0002467	germinal center formation	0.0194312983748779	ENSG00000118503/ENSG00000069399/ENSG00000113916	TNFAIP3/BCL3/BCL6	3
BP	GO:0010893	positive regulation of steroid biosynthetic process	0.0194312983748779	ENSG00000126368/ENSG00000125538/ENSG00000232810	NR1D1/IL1B/TNF	3
BP	GO:0032691	negative regulation of interleukin-1 beta production	0.0194312983748779	ENSG00000163874/ENSG00000116285/ENSG00000118503	ZC3H12A/ERRFI1/TNFAIP3	3
BP	GO:0034143	regulation of toll-like receptor 4 signaling pathway	0.0194312983748779	ENSG00000118503/ENSG00000197329/ENSG00000126368	TNFAIP3/PELI1/NR1D1	3
BP	GO:0051044	positive regulation of membrane protein ectodomain proteolysis	0.0194312983748779	ENSG00000125538/ENSG00000232810/ENSG00000130203	IL1B/TNF/APOE	3
BP	GO:0070374	positive regulation of ERK1 and ERK2 cascade	0.0196924054417377	ENSG00000115009/ENSG00000115008/ENSG00000006210/ENSG00000090339/ENSG00000108691/ENSG00000232810/ENSG00000162344/ENSG00000102962/ENSG00000157404	CCL20/IL1A/CX3CL1/ICAM1/CCL2/TNF/FGF19/CCL22/KIT	9
BP	GO:0032350	regulation of hormone metabolic process	0.0198150687201881	ENSG00000140274/ENSG00000125538/ENSG00000232810/ENSG00000140254	DUOXA2/IL1B/TNF/DUOXA1	4
BP	GO:0046777	protein autophosphorylation	0.0209139785262628	ENSG00000116285/ENSG00000112715/ENSG00000137193/ENSG00000013441/ENSG00000198355/ENSG00000179335/ENSG00000176444/ENSG00000113240/ENSG00000142178/ENSG00000157404	ERRFI1/VEGFA/PIM1/CLK1/PIM3/CLK3/CLK2/CLK4/SIK1/KIT	10
BP	GO:0098542	defense response to other organism	0.0209360716029024	ENSG00000163874/ENSG00000115009/ENSG00000118503/ENSG00000007171/ENSG00000023445/ENSG00000069399/ENSG00000168209/ENSG00000125538/ENSG00000232810/ENSG00000168062/ENSG00000124875/ENSG00000164104/ENSG00000213928	ZC3H12A/CCL20/TNFAIP3/NOS2/BIRC3/BCL3/DDIT4/IL1B/TNF/BATF2/CXCL6/HMGB2/IRF9	13
BP	GO:0032637	interleukin-8 production	0.0218715739469619	ENSG00000007171/ENSG00000069399/ENSG00000125538/ENSG00000232810/ENSG00000175197	NOS2/BCL3/IL1B/TNF/DDIT3	5
BP	GO:0031058	positive regulation of histone modification	0.0218715739469619	ENSG00000112715/ENSG00000128342/ENSG00000147162/ENSG00000125538/ENSG00000011243/ENSG00000113916	VEGFA/LIF/OGT/IL1B/AKAP8L/BCL6	6
BP	GO:0010677	negative regulation of cellular carbohydrate metabolic process	0.0218967650240526	ENSG00000168209/ENSG00000176444/ENSG00000125798/ENSG00000142178	DDIT4/CLK2/FOXA2/SIK1	4
BP	GO:0007565	female pregnancy	0.022092848458365	ENSG00000148926/ENSG00000134954/ENSG00000128342/ENSG00000170345/ENSG00000057657/ENSG00000117394/ENSG00000125538/ENSG00000187266	ADM/ETS1/LIF/FOS/PRDM1/SLC2A1/IL1B/EPOR	8
BP	GO:0042094	interleukin-2 biosynthetic process	0.0230348797731532	ENSG00000128016/ENSG00000115008/ENSG00000125538	ZFP36/IL1A/IL1B	3
BP	GO:0019932	second-messenger-mediated signaling	0.0230348797731532	ENSG00000148926/ENSG00000127129/ENSG00000115009/ENSG00000007171/ENSG00000121966/ENSG00000169429/ENSG00000213366/ENSG00000100968/ENSG00000108551/ENSG00000121905/ENSG00000130203	ADM/EDN2/CCL20/NOS2/CXCR4/CXCL8/GSTM2/NFATC4/RASD1/HPCA/APOE	11
BP	GO:0032922	circadian regulation of gene expression	0.0230485315023618	ENSG00000151014/ENSG00000126368/ENSG00000147162/ENSG00000134107/ENSG00000179094	NOCT/NR1D1/OGT/BHLHE40/PER1	5
BP	GO:0010817	regulation of hormone levels	0.0241526352366604	ENSG00000148926/ENSG00000007171/ENSG00000163659/ENSG00000198355/ENSG00000140274/ENSG00000140465/ENSG00000128342/ENSG00000126368/ENSG00000117394/ENSG00000125538/ENSG00000232810/ENSG00000125798/ENSG00000053438/ENSG00000140254/ENSG00000138061	ADM/NOS2/TIPARP/PIM3/DUOXA2/CYP1A1/LIF/NR1D1/SLC2A1/IL1B/TNF/FOXA2/NNAT/DUOXA1/CYP1B1	15
BP	GO:0048545	response to steroid hormone	0.0256452596061614	ENSG00000148926/ENSG00000116285/ENSG00000128016/ENSG00000109321/ENSG00000170345/ENSG00000090339/ENSG00000126368/ENSG00000168209/ENSG00000179094/ENSG00000232810/ENSG00000269858/ENSG00000164104/ENSG00000160781	ADM/ERRFI1/ZFP36/AREG/FOS/ICAM1/NR1D1/DDIT4/PER1/TNF/EGLN2/HMGB2/PAQR6	13
BP	GO:0009636	response to toxic substance	0.0257064654454659	ENSG00000163874/ENSG00000198886/ENSG00000118503/ENSG00000109321/ENSG00000140465/ENSG00000198727/ENSG00000134954/ENSG00000170345/ENSG00000090339/ENSG00000232810/ENSG00000143630/ENSG00000213366/ENSG00000138061/ENSG00000121905/ENSG00000130203	ZC3H12A/MT-ND4/TNFAIP3/AREG/CYP1A1/MT-CYB/ETS1/FOS/ICAM1/TNF/HCN3/GSTM2/CYP1B1/HPCA/APOE	15
BP	GO:0032720	negative regulation of tumor necrosis factor production	0.0264709102309731	ENSG00000163874/ENSG00000116285/ENSG00000118503/ENSG00000069399	ZC3H12A/ERRFI1/TNFAIP3/BCL3	4
BP	GO:0002683	negative regulation of immune system process	0.0264709102309731	ENSG00000163874/ENSG00000100906/ENSG00000118503/ENSG00000128016/ENSG00000124145/ENSG00000197329/ENSG00000126368/ENSG00000057657/ENSG00000108691/ENSG00000232810/ENSG00000143507/ENSG00000167604/ENSG00000113916	ZC3H12A/NFKBIA/TNFAIP3/ZFP36/SDC4/PELI1/NR1D1/PRDM1/CCL2/TNF/DUSP10/NFKBID/BCL6	13
BP	GO:0042752	regulation of circadian rhythm	0.0264709102309731	ENSG00000164400/ENSG00000151014/ENSG00000126368/ENSG00000134107/ENSG00000179094/ENSG00000142178	CSF2/NOCT/NR1D1/BHLHE40/PER1/SIK1	6
BP	GO:0022904	respiratory electron transport chain	0.0264709102309731	ENSG00000212907/ENSG00000198886/ENSG00000198804/ENSG00000198727/ENSG00000198938/ENSG00000198712/ENSG00000183648	MT-ND4L/MT-ND4/MT-CO1/MT-CYB/MT-CO3/MT-CO2/NDUFB1	7
BP	GO:1902107	positive regulation of leukocyte differentiation	0.0264709102309731	ENSG00000128342/ENSG00000170345/ENSG00000184371/ENSG00000057657/ENSG00000232810/ENSG00000143507/ENSG00000113916	LIF/FOS/CSF1/PRDM1/TNF/DUSP10/BCL6	7
BP	GO:0045333	cellular respiration	0.0264709102309731	ENSG00000212907/ENSG00000198886/ENSG00000198804/ENSG00000007171/ENSG00000198727/ENSG00000198938/ENSG00000198712/ENSG00000183648/ENSG00000100968	MT-ND4L/MT-ND4/MT-CO1/NOS2/MT-CYB/MT-CO3/MT-CO2/NDUFB1/NFATC4	9
BP	GO:0060055	angiogenesis involved in wound healing	0.0264709102309731	ENSG00000118503/ENSG00000006210/ENSG00000134954	TNFAIP3/CX3CL1/ETS1	3
BP	GO:1905809	negative regulation of synapse organization	0.0264709102309731	ENSG00000169242/ENSG00000100968/ENSG00000130203	EFNA1/NFATC4/APOE	3
BP	GO:0009615	response to virus	0.0269043313319646	ENSG00000163874/ENSG00000118503/ENSG00000121966/ENSG00000023445/ENSG00000140465/ENSG00000069399/ENSG00000168209/ENSG00000125538/ENSG00000232810/ENSG00000102962/ENSG00000213928	ZC3H12A/TNFAIP3/CXCR4/BIRC3/CYP1A1/BCL3/DDIT4/IL1B/TNF/CCL22/IRF9	11
BP	GO:0002521	leukocyte differentiation	0.0271691636544947	ENSG00000112715/ENSG00000164400/ENSG00000069399/ENSG00000128342/ENSG00000170345/ENSG00000184371/ENSG00000057657/ENSG00000232810/ENSG00000168062/ENSG00000143507/ENSG00000167604/ENSG00000113916/ENSG00000100060/ENSG00000157404	VEGFA/CSF2/BCL3/LIF/FOS/CSF1/PRDM1/TNF/BATF2/DUSP10/NFKBID/BCL6/MFNG/KIT	14
BP	GO:0006091	generation of precursor metabolites and energy	0.0275461950085906	ENSG00000212907/ENSG00000198886/ENSG00000198804/ENSG00000007171/ENSG00000198899/ENSG00000198727/ENSG00000126368/ENSG00000168209/ENSG00000198938/ENSG00000147162/ENSG00000198712/ENSG00000172331/ENSG00000183648/ENSG00000131459/ENSG00000100968/ENSG00000259431	MT-ND4L/MT-ND4/MT-CO1/NOS2/MT-ATP6/MT-CYB/NR1D1/DDIT4/MT-CO3/OGT/MT-CO2/BPGM/NDUFB1/GFPT2/NFATC4/THTPA	16
BP	GO:0045912	negative regulation of carbohydrate metabolic process	0.0282418249690851	ENSG00000168209/ENSG00000176444/ENSG00000125798/ENSG00000142178	DDIT4/CLK2/FOXA2/SIK1	4
BP	GO:1905269	positive regulation of chromatin organization	0.0287478869996583	ENSG00000112715/ENSG00000128342/ENSG00000147162/ENSG00000125538/ENSG00000011243/ENSG00000113916	VEGFA/LIF/OGT/IL1B/AKAP8L/BCL6	6
BP	GO:0002695	negative regulation of leukocyte activation	0.0295787509731629	ENSG00000163874/ENSG00000118503/ENSG00000124145/ENSG00000197329/ENSG00000057657/ENSG00000167604/ENSG00000113916	ZC3H12A/TNFAIP3/SDC4/PELI1/PRDM1/NFKBID/BCL6	7
BP	GO:0015980	energy derivation by oxidation of organic compounds	0.0295787509731629	ENSG00000212907/ENSG00000198886/ENSG00000198804/ENSG00000007171/ENSG00000198727/ENSG00000126368/ENSG00000198938/ENSG00000198712/ENSG00000183648/ENSG00000131459/ENSG00000100968	MT-ND4L/MT-ND4/MT-CO1/NOS2/MT-CYB/NR1D1/MT-CO3/MT-CO2/NDUFB1/GFPT2/NFATC4	11
BP	GO:2001233	regulation of apoptotic signaling pathway	0.0297342486088268	ENSG00000118503/ENSG00000105327/ENSG00000164400/ENSG00000115008/ENSG00000162772/ENSG00000006210/ENSG00000090339/ENSG00000123689/ENSG00000125538/ENSG00000232810/ENSG00000175197/ENSG00000164104/ENSG00000100968	TNFAIP3/BBC3/CSF2/IL1A/ATF3/CX3CL1/ICAM1/G0S2/IL1B/TNF/DDIT3/HMGB2/NFATC4	13
BP	GO:0043405	regulation of MAP kinase activity	0.0297342486088268	ENSG00000112715/ENSG00000138166/ENSG00000139318/ENSG00000121966/ENSG00000107968/ENSG00000125538/ENSG00000232810/ENSG00000143507/ENSG00000108465/ENSG00000185652/ENSG00000157404/ENSG00000130203	VEGFA/DUSP5/DUSP6/CXCR4/MAP3K8/IL1B/TNF/DUSP10/CDK5RAP3/NTF3/KIT/APOE	12
BP	GO:0042110	T cell activation	0.0297342486088268	ENSG00000124145/ENSG00000107968/ENSG00000069399/ENSG00000197329/ENSG00000090339/ENSG00000057657/ENSG00000108691/ENSG00000125538/ENSG00000143507/ENSG00000128340/ENSG00000167604/ENSG00000113916/ENSG00000157404	SDC4/MAP3K8/BCL3/PELI1/ICAM1/PRDM1/CCL2/IL1B/DUSP10/RAC2/NFKBID/BCL6/KIT	13
BP	GO:0031065	positive regulation of histone deacetylation	0.0297342486088268	ENSG00000112715/ENSG00000011243/ENSG00000113916	VEGFA/AKAP8L/BCL6	3
BP	GO:0034114	regulation of heterotypic cell-cell adhesion	0.0297342486088268	ENSG00000179820/ENSG00000125538/ENSG00000232810	MYADM/IL1B/TNF	3
BP	GO:0061756	leukocyte adhesion to vascular endothelial cell	0.0297342486088268	ENSG00000134954/ENSG00000090339/ENSG00000232810	ETS1/ICAM1/TNF	3
BP	GO:1903556	negative regulation of tumor necrosis factor superfamily cytokine production	0.0297342486088268	ENSG00000163874/ENSG00000116285/ENSG00000118503/ENSG00000069399	ZC3H12A/ERRFI1/TNFAIP3/BCL3	4
BP	GO:0048871	multicellular organismal homeostasis	0.0297342486088268	ENSG00000127129/ENSG00000112715/ENSG00000113369/ENSG00000118503/ENSG00000115008/ENSG00000126368/ENSG00000184371/ENSG00000125538/ENSG00000232810/ENSG00000128340/ENSG00000196136	EDN2/VEGFA/ARRDC3/TNFAIP3/IL1A/NR1D1/CSF1/IL1B/TNF/RAC2/SERPINA3	11
BP	GO:0032612	interleukin-1 production	0.0297342486088268	ENSG00000163874/ENSG00000116285/ENSG00000115009/ENSG00000118503/ENSG00000125538	ZC3H12A/ERRFI1/CCL20/TNFAIP3/IL1B	5
BP	GO:0070373	negative regulation of ERK1 and ERK2 cascade	0.0297342486088268	ENSG00000116285/ENSG00000139318/ENSG00000162772/ENSG00000128342/ENSG00000143507	ERRFI1/DUSP6/ATF3/LIF/DUSP10	5
BP	GO:0072676	lymphocyte migration	0.0297342486088268	ENSG00000115009/ENSG00000006210/ENSG00000108691/ENSG00000102962/ENSG00000117407	CCL20/CX3CL1/CCL2/CCL22/ARTN	5
BP	GO:0050730	regulation of peptidyl-tyrosine phosphorylation	0.0300408837799585	ENSG00000116285/ENSG00000112715/ENSG00000169242/ENSG00000164400/ENSG00000109321/ENSG00000128342/ENSG00000090339/ENSG00000185652/ENSG00000157404	ERRFI1/VEGFA/EFNA1/CSF2/AREG/LIF/ICAM1/NTF3/KIT	9
BP	GO:0050796	regulation of insulin secretion	0.0301841698147859	ENSG00000007171/ENSG00000198355/ENSG00000126368/ENSG00000117394/ENSG00000125538/ENSG00000232810/ENSG00000125798/ENSG00000053438	NOS2/PIM3/NR1D1/SLC2A1/IL1B/TNF/FOXA2/NNAT	8
BP	GO:0050678	regulation of epithelial cell proliferation	0.0301976160854377	ENSG00000116285/ENSG00000112715/ENSG00000118503/ENSG00000128016/ENSG00000117525/ENSG00000126368/ENSG00000232810/ENSG00000143507/ENSG00000164104/ENSG00000170873/ENSG00000130203	ERRFI1/VEGFA/TNFAIP3/ZFP36/F3/NR1D1/TNF/DUSP10/HMGB2/MTSS1/APOE	11
BP	GO:0043112	receptor metabolic process	0.0311605096755683	ENSG00000148926/ENSG00000112715/ENSG00000169429/ENSG00000126368/ENSG00000232810/ENSG00000185652/ENSG00000106976/ENSG00000130203	ADM/VEGFA/CXCL8/NR1D1/TNF/NTF3/DNM1/APOE	8
BP	GO:0038034	signal transduction in absence of ligand	0.0311605096755683	ENSG00000164400/ENSG00000115008/ENSG00000006210/ENSG00000125538/ENSG00000232810	CSF2/IL1A/CX3CL1/IL1B/TNF	5
BP	GO:0097192	extrinsic apoptotic signaling pathway in absence of ligand	0.0311605096755683	ENSG00000164400/ENSG00000115008/ENSG00000006210/ENSG00000125538/ENSG00000232810	CSF2/IL1A/CX3CL1/IL1B/TNF	5
BP	GO:0032680	regulation of tumor necrosis factor production	0.0311605096755683	ENSG00000163874/ENSG00000116285/ENSG00000118503/ENSG00000128016/ENSG00000069399/ENSG00000100968	ZC3H12A/ERRFI1/TNFAIP3/ZFP36/BCL3/NFATC4	6
BP	GO:0002548	monocyte chemotaxis	0.0313134912815595	ENSG00000115009/ENSG00000006210/ENSG00000108691/ENSG00000102962	CCL20/CX3CL1/CCL2/CCL22	4
BP	GO:0048247	lymphocyte chemotaxis	0.0313134912815595	ENSG00000115009/ENSG00000006210/ENSG00000108691/ENSG00000102962	CCL20/CX3CL1/CCL2/CCL22	4
BP	GO:0046034	ATP metabolic process	0.0329195440249226	ENSG00000212907/ENSG00000198886/ENSG00000198804/ENSG00000198899/ENSG00000198727/ENSG00000168209/ENSG00000198938/ENSG00000147162/ENSG00000198712/ENSG00000172331/ENSG00000183648	MT-ND4L/MT-ND4/MT-CO1/MT-ATP6/MT-CYB/DDIT4/MT-CO3/OGT/MT-CO2/BPGM/NDUFB1	11
BP	GO:0030826	regulation of cGMP biosynthetic process	0.0329195440249226	ENSG00000007171/ENSG00000121905/ENSG00000130203	NOS2/HPCA/APOE	3
BP	GO:0032692	negative regulation of interleukin-1 production	0.0329195440249226	ENSG00000163874/ENSG00000116285/ENSG00000118503	ZC3H12A/ERRFI1/TNFAIP3	3
BP	GO:0042359	vitamin D metabolic process	0.0329195440249226	ENSG00000140465/ENSG00000125538/ENSG00000232810	CYP1A1/IL1B/TNF	3
BP	GO:0070663	regulation of leukocyte proliferation	0.0333427599189224	ENSG00000118503/ENSG00000124145/ENSG00000197329/ENSG00000184371/ENSG00000057657/ENSG00000125538/ENSG00000128340/ENSG00000113916	TNFAIP3/SDC4/PELI1/CSF1/PRDM1/IL1B/RAC2/BCL6	8
BP	GO:1900542	regulation of purine nucleotide metabolic process	0.0333427599189224	ENSG00000148926/ENSG00000112715/ENSG00000007171/ENSG00000168209/ENSG00000147162/ENSG00000204681/ENSG00000121905/ENSG00000130203	ADM/VEGFA/NOS2/DDIT4/OGT/GABBR1/HPCA/APOE	8
BP	GO:1903555	regulation of tumor necrosis factor superfamily cytokine production	0.0333427599189224	ENSG00000163874/ENSG00000116285/ENSG00000118503/ENSG00000128016/ENSG00000069399/ENSG00000100968	ZC3H12A/ERRFI1/TNFAIP3/ZFP36/BCL3/NFATC4	6
BP	GO:0010883	regulation of lipid storage	0.0333427599189224	ENSG00000163874/ENSG00000100906/ENSG00000135245/ENSG00000232810	ZC3H12A/NFKBIA/HILPDA/TNF	4
BP	GO:0042743	hydrogen peroxide metabolic process	0.0333427599189224	ENSG00000140274/ENSG00000140465/ENSG00000128340/ENSG00000140254	DUOXA2/CYP1A1/RAC2/DUOXA1	4
BP	GO:0048511	rhythmic process	0.0336723829094031	ENSG00000007171/ENSG00000164400/ENSG00000151014/ENSG00000134954/ENSG00000126368/ENSG00000147162/ENSG00000134107/ENSG00000179094/ENSG00000142178/ENSG00000105516	NOS2/CSF2/NOCT/ETS1/NR1D1/OGT/BHLHE40/PER1/SIK1/DBP	10
BP	GO:0009126	purine nucleoside monophosphate metabolic process	0.0337873686121436	ENSG00000212907/ENSG00000198886/ENSG00000198804/ENSG00000198899/ENSG00000198727/ENSG00000168209/ENSG00000198938/ENSG00000147162/ENSG00000198712/ENSG00000172331/ENSG00000183648/ENSG00000161647	MT-ND4L/MT-ND4/MT-CO1/MT-ATP6/MT-CYB/DDIT4/MT-CO3/OGT/MT-CO2/BPGM/NDUFB1/MPP3	12
BP	GO:0009167	purine ribonucleoside monophosphate metabolic process	0.0337873686121436	ENSG00000212907/ENSG00000198886/ENSG00000198804/ENSG00000198899/ENSG00000198727/ENSG00000168209/ENSG00000198938/ENSG00000147162/ENSG00000198712/ENSG00000172331/ENSG00000183648/ENSG00000161647	MT-ND4L/MT-ND4/MT-CO1/MT-ATP6/MT-CYB/DDIT4/MT-CO3/OGT/MT-CO2/BPGM/NDUFB1/MPP3	12
BP	GO:0032640	tumor necrosis factor production	0.0346206812252696	ENSG00000163874/ENSG00000116285/ENSG00000118503/ENSG00000128016/ENSG00000069399/ENSG00000100968	ZC3H12A/ERRFI1/TNFAIP3/ZFP36/BCL3/NFATC4	6
BP	GO:0002573	myeloid leukocyte differentiation	0.0351302729911911	ENSG00000112715/ENSG00000164400/ENSG00000128342/ENSG00000170345/ENSG00000184371/ENSG00000232810/ENSG00000168062/ENSG00000157404	VEGFA/CSF2/LIF/FOS/CSF1/TNF/BATF2/KIT	8
BP	GO:0061028	establishment of endothelial barrier	0.0356375345523194	ENSG00000090339/ENSG00000179820/ENSG00000125538/ENSG00000232810	ICAM1/MYADM/IL1B/TNF	4
BP	GO:0050863	regulation of T cell activation	0.0356375345523194	ENSG00000124145/ENSG00000107968/ENSG00000197329/ENSG00000057657/ENSG00000108691/ENSG00000125538/ENSG00000143507/ENSG00000128340/ENSG00000167604/ENSG00000113916	SDC4/MAP3K8/PELI1/PRDM1/CCL2/IL1B/DUSP10/RAC2/NFKBID/BCL6	10
BP	GO:0032635	interleukin-6 production	0.0356375345523194	ENSG00000163874/ENSG00000118503/ENSG00000007171/ENSG00000115008/ENSG00000125538/ENSG00000232810	ZC3H12A/TNFAIP3/NOS2/IL1A/IL1B/TNF	6
BP	GO:0071466	cellular response to xenobiotic stimulus	0.0356375345523194	ENSG00000116285/ENSG00000140465/ENSG00000090339/ENSG00000168209/ENSG00000213366/ENSG00000138061/ENSG00000139631/ENSG00000205702	ERRFI1/CYP1A1/ICAM1/DDIT4/GSTM2/CYP1B1/CSAD/CYP2D7	8
BP	GO:0006123	mitochondrial electron transport, cytochrome c to oxygen	0.0356375345523194	ENSG00000198804/ENSG00000198938/ENSG00000198712	MT-CO1/MT-CO3/MT-CO2	3
BP	GO:0006972	hyperosmotic response	0.0356375345523194	ENSG00000116285/ENSG00000198727/ENSG00000117394	ERRFI1/MT-CYB/SLC2A1	3
BP	GO:0019646	aerobic electron transport chain	0.0356375345523194	ENSG00000198804/ENSG00000198938/ENSG00000198712	MT-CO1/MT-CO3/MT-CO2	3
BP	GO:0035886	vascular smooth muscle cell differentiation	0.0356375345523194	ENSG00000148926/ENSG00000112715/ENSG00000157404	ADM/VEGFA/KIT	3
BP	GO:0060914	heart formation	0.0356375345523194	ENSG00000137193/ENSG00000168646/ENSG00000110195	PIM1/AXIN2/FOLR1	3
BP	GO:1900745	positive regulation of p38MAPK cascade	0.0356375345523194	ENSG00000163874/ENSG00000112715/ENSG00000125538	ZC3H12A/VEGFA/IL1B	3
BP	GO:1903039	positive regulation of leukocyte cell-cell adhesion	0.0362790682486263	ENSG00000107968/ENSG00000134954/ENSG00000090339/ENSG00000108691/ENSG00000125538/ENSG00000232810/ENSG00000143507/ENSG00000113916	MAP3K8/ETS1/ICAM1/CCL2/IL1B/TNF/DUSP10/BCL6	8
BP	GO:0000060	protein import into nucleus, translocation	0.0373043335503403	ENSG00000100906/ENSG00000069399/ENSG00000232810/ENSG00000113916	NFKBIA/BCL3/TNF/BCL6	4
BP	GO:0030801	positive regulation of cyclic nucleotide metabolic process	0.0373043335503403	ENSG00000148926/ENSG00000007171/ENSG00000121905/ENSG00000130203	ADM/NOS2/HPCA/APOE	4
BP	GO:0046068	cGMP metabolic process	0.0373043335503403	ENSG00000112715/ENSG00000007171/ENSG00000121905/ENSG00000130203	VEGFA/NOS2/HPCA/APOE	4
BP	GO:0051353	positive regulation of oxidoreductase activity	0.0373043335503403	ENSG00000127129/ENSG00000125538/ENSG00000232810/ENSG00000130203	EDN2/IL1B/TNF/APOE	4
BP	GO:0051403	stress-activated MAPK cascade	0.0373885633222904	ENSG00000163874/ENSG00000112715/ENSG00000128016/ENSG00000115008/ENSG00000107968/ENSG00000125538/ENSG00000179094/ENSG00000232810/ENSG00000143507/ENSG00000162344	ZC3H12A/VEGFA/ZFP36/IL1A/MAP3K8/IL1B/PER1/TNF/DUSP10/FGF19	10
BP	GO:0071901	negative regulation of protein serine/threonine kinase activity	0.0375906374997992	ENSG00000138166/ENSG00000118503/ENSG00000139318/ENSG00000125538/ENSG00000143507/ENSG00000108465/ENSG00000130203	DUSP5/TNFAIP3/DUSP6/IL1B/DUSP10/CDK5RAP3/APOE	7
BP	GO:0071706	tumor necrosis factor superfamily cytokine production	0.0377156990033136	ENSG00000163874/ENSG00000116285/ENSG00000118503/ENSG00000128016/ENSG00000069399/ENSG00000100968	ZC3H12A/ERRFI1/TNFAIP3/ZFP36/BCL3/NFATC4	6
BP	GO:0002262	myeloid cell homeostasis	0.0390251147598537	ENSG00000112715/ENSG00000128016/ENSG00000134954/ENSG00000172331/ENSG00000113916/ENSG00000164104/ENSG00000157404	VEGFA/ZFP36/ETS1/BPGM/BCL6/HMGB2/KIT	7
BP	GO:0070661	leukocyte proliferation	0.0394030971501016	ENSG00000118503/ENSG00000124145/ENSG00000197329/ENSG00000184371/ENSG00000057657/ENSG00000125538/ENSG00000128340/ENSG00000113916/ENSG00000157404	TNFAIP3/SDC4/PELI1/CSF1/PRDM1/IL1B/RAC2/BCL6/KIT	9
BP	GO:0045672	positive regulation of osteoclast differentiation	0.0394030971501016	ENSG00000170345/ENSG00000184371/ENSG00000232810	FOS/CSF1/TNF	3
BP	GO:0090312	positive regulation of protein deacetylation	0.0394030971501016	ENSG00000112715/ENSG00000011243/ENSG00000113916	VEGFA/AKAP8L/BCL6	3
BP	GO:0032663	regulation of interleukin-2 production	0.0394030971501016	ENSG00000118503/ENSG00000128016/ENSG00000115008/ENSG00000125538	TNFAIP3/ZFP36/IL1A/IL1B	4
BP	GO:0043124	negative regulation of I-kappaB kinase/NF-kappaB signaling	0.0394030971501016	ENSG00000163874/ENSG00000118503/ENSG00000179094/ENSG00000167604	ZC3H12A/TNFAIP3/PER1/NFKBID	4
BP	GO:0000187	activation of MAPK activity	0.0394030971501016	ENSG00000138166/ENSG00000139318/ENSG00000121966/ENSG00000125538/ENSG00000232810/ENSG00000185652/ENSG00000157404	DUSP5/DUSP6/CXCR4/IL1B/TNF/NTF3/KIT	7
BP	GO:0019722	calcium-mediated signaling	0.0394030971501016	ENSG00000127129/ENSG00000115009/ENSG00000121966/ENSG00000169429/ENSG00000213366/ENSG00000100968/ENSG00000121905	EDN2/CCL20/CXCR4/CXCL8/GSTM2/NFATC4/HPCA	7
BP	GO:0034250	positive regulation of cellular amide metabolic process	0.0394030971501016	ENSG00000163874/ENSG00000169242/ENSG00000087074/ENSG00000069399/ENSG00000198563/ENSG00000232810/ENSG00000204531	ZC3H12A/EFNA1/PPP1R15A/BCL3/DDX39B/TNF/POU5F1	7
BP	GO:1905954	positive regulation of lipid localization	0.0394030971501016	ENSG00000163874/ENSG00000100906/ENSG00000135245/ENSG00000125538/ENSG00000130203	ZC3H12A/NFKBIA/HILPDA/IL1B/APOE	5
BP	GO:0002526	acute inflammatory response	0.0401937526230934	ENSG00000117525/ENSG00000115008/ENSG00000090339/ENSG00000125538/ENSG00000232810/ENSG00000196136	F3/IL1A/ICAM1/IL1B/TNF/SERPINA3	6
BP	GO:0009161	ribonucleoside monophosphate metabolic process	0.0405893011881325	ENSG00000212907/ENSG00000198886/ENSG00000198804/ENSG00000198899/ENSG00000198727/ENSG00000168209/ENSG00000198938/ENSG00000147162/ENSG00000198712/ENSG00000172331/ENSG00000183648/ENSG00000161647	MT-ND4L/MT-ND4/MT-CO1/MT-ATP6/MT-CYB/DDIT4/MT-CO3/OGT/MT-CO2/BPGM/NDUFB1/MPP3	12
BP	GO:0045833	negative regulation of lipid metabolic process	0.0416612648908126	ENSG00000125538/ENSG00000232810/ENSG00000162344/ENSG00000142178/ENSG00000130203	IL1B/TNF/FGF19/SIK1/APOE	5
BP	GO:0002532	production of molecular mediator involved in inflammatory response	0.0420417815931341	ENSG00000163874/ENSG00000007171/ENSG00000179094/ENSG00000143507	ZC3H12A/NOS2/PER1/DUSP10	4
BP	GO:0030968	endoplasmic reticulum unfolded protein response	0.0433626899099317	ENSG00000087074/ENSG00000162772/ENSG00000180667/ENSG00000169429/ENSG00000108691/ENSG00000175197/ENSG00000108465	PPP1R15A/ATF3/YOD1/CXCL8/CCL2/DDIT3/CDK5RAP3	7
BP	GO:0062013	positive regulation of small molecule metabolic process	0.0433626899099317	ENSG00000148926/ENSG00000007171/ENSG00000126368/ENSG00000125538/ENSG00000232810/ENSG00000121905/ENSG00000130203	ADM/NOS2/NR1D1/IL1B/TNF/HPCA/APOE	7
BP	GO:0007263	nitric oxide mediated signal transduction	0.0433626899099317	ENSG00000007171/ENSG00000108551/ENSG00000130203	NOS2/RASD1/APOE	3
BP	GO:0042036	negative regulation of cytokine biosynthetic process	0.0433626899099317	ENSG00000116285/ENSG00000128016/ENSG00000069399	ERRFI1/ZFP36/BCL3	3
BP	GO:0043153	entrainment of circadian clock by photoperiod	0.0433626899099317	ENSG00000134107/ENSG00000179094/ENSG00000142178	BHLHE40/PER1/SIK1	3
BP	GO:0051043	regulation of membrane protein ectodomain proteolysis	0.0433626899099317	ENSG00000125538/ENSG00000232810/ENSG00000130203	IL1B/TNF/APOE	3
BP	GO:0009409	response to cold	0.0445642090664553	ENSG00000148926/ENSG00000100906/ENSG00000170345/ENSG00000198712	ADM/NFKBIA/FOS/MT-CO2	4
BP	GO:0031330	negative regulation of cellular catabolic process	0.0445642090664553	ENSG00000169242/ENSG00000128016/ENSG00000151014/ENSG00000180667/ENSG00000168209/ENSG00000147162/ENSG00000185189/ENSG00000108465/ENSG00000168646	EFNA1/ZFP36/NOCT/YOD1/DDIT4/OGT/NRBP2/CDK5RAP3/AXIN2	9
BP	GO:0048872	homeostasis of number of cells	0.0445642090664553	ENSG00000112715/ENSG00000118503/ENSG00000128016/ENSG00000134954/ENSG00000184371/ENSG00000172331/ENSG00000113916/ENSG00000164104/ENSG00000157404	VEGFA/TNFAIP3/ZFP36/ETS1/CSF1/BPGM/BCL6/HMGB2/KIT	9
BP	GO:0019218	regulation of steroid metabolic process	0.0445642090664553	ENSG00000126368/ENSG00000125538/ENSG00000232810/ENSG00000162344/ENSG00000157404/ENSG00000130203	NR1D1/IL1B/TNF/FGF19/KIT/APOE	6
BP	GO:0051250	negative regulation of lymphocyte activation	0.0445642090664553	ENSG00000118503/ENSG00000124145/ENSG00000197329/ENSG00000057657/ENSG00000167604/ENSG00000113916	TNFAIP3/SDC4/PELI1/PRDM1/NFKBID/BCL6	6
BP	GO:0045637	regulation of myeloid cell differentiation	0.0457209891489398	ENSG00000100906/ENSG00000128016/ENSG00000164400/ENSG00000134954/ENSG00000128342/ENSG00000170345/ENSG00000184371/ENSG00000232810/ENSG00000164104	NFKBIA/ZFP36/CSF2/ETS1/LIF/FOS/CSF1/TNF/HMGB2	9
BP	GO:0010675	regulation of cellular carbohydrate metabolic process	0.0465577767323268	ENSG00000126368/ENSG00000168209/ENSG00000176444/ENSG00000172331/ENSG00000125798/ENSG00000142178	NR1D1/DDIT4/CLK2/BPGM/FOXA2/SIK1	6
BP	GO:0001505	regulation of neurotransmitter levels	0.0478320271715602	ENSG00000163874/ENSG00000007171/ENSG00000090339/ENSG00000125538/ENSG00000232810/ENSG00000198535/ENSG00000135604/ENSG00000205502/ENSG00000138061/ENSG00000105649	ZC3H12A/NOS2/ICAM1/IL1B/TNF/C2CD4A/STX11/C2CD4B/CYP1B1/RAB3A	10
BP	GO:0032770	positive regulation of monooxygenase activity	0.0481477766346814	ENSG00000125538/ENSG00000232810/ENSG00000130203	IL1B/TNF/APOE	3
BP	GO:0055093	response to hyperoxia	0.0481477766346814	ENSG00000198899/ENSG00000140465/ENSG00000198727	MT-ATP6/CYP1A1/MT-CYB	3
BP	GO:0090276	regulation of peptide hormone secretion	0.049297775784321	ENSG00000007171/ENSG00000198355/ENSG00000126368/ENSG00000117394/ENSG00000125538/ENSG00000232810/ENSG00000125798/ENSG00000053438	NOS2/PIM3/NR1D1/SLC2A1/IL1B/TNF/FOXA2/NNAT	8
BP	GO:0046883	regulation of hormone secretion	0.0492996735319358	ENSG00000007171/ENSG00000198355/ENSG00000128342/ENSG00000126368/ENSG00000117394/ENSG00000125538/ENSG00000232810/ENSG00000125798/ENSG00000053438	NOS2/PIM3/LIF/NR1D1/SLC2A1/IL1B/TNF/FOXA2/NNAT	9
BP	GO:0046879	hormone secretion	0.0497750779669089	ENSG00000148926/ENSG00000007171/ENSG00000198355/ENSG00000128342/ENSG00000126368/ENSG00000117394/ENSG00000125538/ENSG00000232810/ENSG00000125798/ENSG00000053438	ADM/NOS2/PIM3/LIF/NR1D1/SLC2A1/IL1B/TNF/FOXA2/NNAT	10

## Sheet: MCvsMock.up_GOenrich
Category	GOID	Description	padj	geneID	geneName	Count
BP	GO:0032496	response to lipopolysaccharide	48.2086	ENSG00000148926/ENSG00000081041/ENSG00000163874/ENSG00000163739/ENSG00000100906/ENSG00000115009/ENSG00000007171/ENSG00000090339/ENSG00000118503/ENSG00000163734/ENSG00000164400/ENSG00000151014/ENSG00000232810/ENSG00000128016/ENSG00000140465/ENSG00000126368/ENSG00000197329/ENSG00000170345/ENSG00000169429/ENSG00000108691/ENSG00000143507/ENSG00000057657/ENSG00000125538/ENSG00000124875/ENSG00000164104	ADM/CXCL2/ZC3H12A/CXCL1/NFKBIA/CCL20/NOS2/ICAM1/TNFAIP3/CXCL3/CSF2/NOCT/TNF/ZFP36/CYP1A1/NR1D1/PELI1/FOS/CXCL8/CCL2/DUSP10/PRDM1/IL1B/CXCL6/HMGB2	25
BP	GO:0002237	response to molecule of bacterial origin	105.706	ENSG00000148926/ENSG00000081041/ENSG00000163874/ENSG00000163739/ENSG00000100906/ENSG00000115009/ENSG00000007171/ENSG00000090339/ENSG00000118503/ENSG00000163734/ENSG00000164400/ENSG00000151014/ENSG00000232810/ENSG00000128016/ENSG00000140465/ENSG00000126368/ENSG00000197329/ENSG00000170345/ENSG00000169429/ENSG00000108691/ENSG00000143507/ENSG00000057657/ENSG00000125538/ENSG00000124875/ENSG00000164104	ADM/CXCL2/ZC3H12A/CXCL1/NFKBIA/CCL20/NOS2/ICAM1/TNFAIP3/CXCL3/CSF2/NOCT/TNF/ZFP36/CYP1A1/NR1D1/PELI1/FOS/CXCL8/CCL2/DUSP10/PRDM1/IL1B/CXCL6/HMGB2	25
BP	GO:0006954	inflammatory response	1208.57	ENSG00000081041/ENSG00000163874/ENSG00000163739/ENSG00000100906/ENSG00000115009/ENSG00000007171/ENSG00000090339/ENSG00000118503/ENSG00000121966/ENSG00000163734/ENSG00000232810/ENSG00000023445/ENSG00000144802/ENSG00000115008/ENSG00000117525/ENSG00000124391/ENSG00000134954/ENSG00000140274/ENSG00000170345/ENSG00000169429/ENSG00000184371/ENSG00000006210/ENSG00000108691/ENSG00000143507/ENSG00000125538…	CXCL2/ZC3H12A/CXCL1/NFKBIA/CCL20/NOS2/ICAM1/TNFAIP3/CXCR4/CXCL3/TNF/BIRC3/NFKBIZ/IL1A/F3/IL17C/ETS1/DUOXA2/FOS/CXCL8/CSF1/CX3CL1/CCL2/DUSP10/IL1B/CXCL6/BCL6/HMGB2/CCL22/NFKBID/IL23A	31
BP	GO:0009617	response to bacterium	214.315	ENSG00000148926/ENSG00000081041/ENSG00000163874/ENSG00000163739/ENSG00000100906/ENSG00000115009/ENSG00000007171/ENSG00000090339/ENSG00000118503/ENSG00000163734/ENSG00000164400/ENSG00000151014/ENSG00000232810/ENSG00000128016/ENSG00000140465/ENSG00000126368/ENSG00000197329/ENSG00000069399/ENSG00000170345/ENSG00000169429/ENSG00000108691/ENSG00000143507/ENSG00000057657/ENSG00000125538/ENSG00000124875…	ADM/CXCL2/ZC3H12A/CXCL1/NFKBIA/CCL20/NOS2/ICAM1/TNFAIP3/CXCL3/CSF2/NOCT/TNF/ZFP36/CYP1A1/NR1D1/PELI1/BCL3/FOS/CXCL8/CCL2/DUSP10/PRDM1/IL1B/CXCL6/HMGB2/IL23A	27
BP	GO:0097530	granulocyte migration	214.315	ENSG00000081041/ENSG00000163739/ENSG00000127129/ENSG00000115009/ENSG00000163734/ENSG00000115008/ENSG00000169429/ENSG00000184371/ENSG00000006210/ENSG00000108691/ENSG00000125538/ENSG00000124875/ENSG00000128340/ENSG00000102962/ENSG00000110944	CXCL2/CXCL1/EDN2/CCL20/CXCL3/IL1A/CXCL8/CSF1/CX3CL1/CCL2/IL1B/CXCL6/RAC2/CCL22/IL23A	15
BP	GO:1990266	neutrophil migration	214.315	ENSG00000081041/ENSG00000163739/ENSG00000127129/ENSG00000115009/ENSG00000163734/ENSG00000115008/ENSG00000169429/ENSG00000006210/ENSG00000108691/ENSG00000125538/ENSG00000124875/ENSG00000128340/ENSG00000102962/ENSG00000110944	CXCL2/CXCL1/EDN2/CCL20/CXCL3/IL1A/CXCL8/CX3CL1/CCL2/IL1B/CXCL6/RAC2/CCL22/IL23A	14
BP	GO:0071621	granulocyte chemotaxis	4277.37	ENSG00000081041/ENSG00000163739/ENSG00000127129/ENSG00000115009/ENSG00000163734/ENSG00000169429/ENSG00000184371/ENSG00000006210/ENSG00000108691/ENSG00000125538/ENSG00000124875/ENSG00000128340/ENSG00000102962/ENSG00000110944	CXCL2/CXCL1/EDN2/CCL20/CXCL3/CXCL8/CSF1/CX3CL1/CCL2/IL1B/CXCL6/RAC2/CCL22/IL23A	14
BP	GO:0030593	neutrophil chemotaxis	5263.7	ENSG00000081041/ENSG00000163739/ENSG00000127129/ENSG00000115009/ENSG00000163734/ENSG00000169429/ENSG00000006210/ENSG00000108691/ENSG00000125538/ENSG00000124875/ENSG00000128340/ENSG00000102962/ENSG00000110944	CXCL2/CXCL1/EDN2/CCL20/CXCL3/CXCL8/CX3CL1/CCL2/IL1B/CXCL6/RAC2/CCL22/IL23A	13
BP	GO:0010469	regulation of signaling receptor activity	20150.4	ENSG00000148926/ENSG00000081041/ENSG00000163739/ENSG00000127129/ENSG00000115009/ENSG00000112715/ENSG00000116285/ENSG00000163734/ENSG00000164400/ENSG00000232810/ENSG00000115008/ENSG00000109321/ENSG00000122861/ENSG00000124391/ENSG00000128342/ENSG00000169429/ENSG00000184371/ENSG00000006210/ENSG00000108691/ENSG00000125538/ENSG00000124875/ENSG00000185652/ENSG00000102962/ENSG00000110944	ADM/CXCL2/CXCL1/EDN2/CCL20/VEGFA/ERRFI1/CXCL3/CSF2/TNF/IL1A/AREG/PLAU/IL17C/LIF/CXCL8/CSF1/CX3CL1/CCL2/IL1B/CXCL6/NTF3/CCL22/IL23A	24
BP	GO:0097529	myeloid leukocyte migration	25885.7	ENSG00000081041/ENSG00000163739/ENSG00000127129/ENSG00000115009/ENSG00000112715/ENSG00000163734/ENSG00000115008/ENSG00000169429/ENSG00000184371/ENSG00000006210/ENSG00000108691/ENSG00000125538/ENSG00000124875/ENSG00000128340/ENSG00000102962/ENSG00000110944	CXCL2/CXCL1/EDN2/CCL20/VEGFA/CXCL3/IL1A/CXCL8/CSF1/CX3CL1/CCL2/IL1B/CXCL6/RAC2/CCL22/IL23A	16
BP	GO:0002687	positive regulation of leukocyte migration	30334.9	ENSG00000081041/ENSG00000163739/ENSG00000127129/ENSG00000115009/ENSG00000090339/ENSG00000112715/ENSG00000163734/ENSG00000232810/ENSG00000115008/ENSG00000169429/ENSG00000184371/ENSG00000124875/ENSG00000128340/ENSG00000110944	CXCL2/CXCL1/EDN2/CCL20/ICAM1/VEGFA/CXCL3/TNF/IL1A/CXCL8/CSF1/CXCL6/RAC2/IL23A	14
BP	GO:0071222	cellular response to lipopolysaccharide	6690.01	ENSG00000163874/ENSG00000100906/ENSG00000115009/ENSG00000007171/ENSG00000090339/ENSG00000118503/ENSG00000164400/ENSG00000232810/ENSG00000128016/ENSG00000126368/ENSG00000169429/ENSG00000108691/ENSG00000057657/ENSG00000125538/ENSG00000124875/ENSG00000164104	ZC3H12A/NFKBIA/CCL20/NOS2/ICAM1/TNFAIP3/CSF2/TNF/ZFP36/NR1D1/CXCL8/CCL2/PRDM1/IL1B/CXCL6/HMGB2	16
BP	GO:0071216	cellular response to biotic stimulus	102364	ENSG00000163874/ENSG00000100906/ENSG00000115009/ENSG00000007171/ENSG00000090339/ENSG00000118503/ENSG00000164400/ENSG00000232810/ENSG00000128016/ENSG00000126368/ENSG00000169429/ENSG00000108691/ENSG00000057657/ENSG00000175197/ENSG00000125538/ENSG00000124875/ENSG00000164104	ZC3H12A/NFKBIA/CCL20/NOS2/ICAM1/TNFAIP3/CSF2/TNF/ZFP36/NR1D1/CXCL8/CCL2/PRDM1/DDIT3/IL1B/CXCL6/HMGB2	17
BP	GO:0071219	cellular response to molecule of bacterial origin	116106	ENSG00000163874/ENSG00000100906/ENSG00000115009/ENSG00000007171/ENSG00000090339/ENSG00000118503/ENSG00000164400/ENSG00000232810/ENSG00000128016/ENSG00000126368/ENSG00000169429/ENSG00000108691/ENSG00000057657/ENSG00000125538/ENSG00000124875/ENSG00000164104	ZC3H12A/NFKBIA/CCL20/NOS2/ICAM1/TNFAIP3/CSF2/TNF/ZFP36/NR1D1/CXCL8/CCL2/PRDM1/IL1B/CXCL6/HMGB2	16
BP	GO:0030595	leukocyte chemotaxis	136008	ENSG00000081041/ENSG00000163739/ENSG00000127129/ENSG00000115009/ENSG00000112715/ENSG00000121966/ENSG00000163734/ENSG00000169429/ENSG00000184371/ENSG00000006210/ENSG00000108691/ENSG00000125538/ENSG00000124875/ENSG00000128340/ENSG00000102962/ENSG00000110944	CXCL2/CXCL1/EDN2/CCL20/VEGFA/CXCR4/CXCL3/CXCL8/CSF1/CX3CL1/CCL2/IL1B/CXCL6/RAC2/CCL22/IL23A	16
BP	GO:0002685	regulation of leukocyte migration	362422	ENSG00000081041/ENSG00000163739/ENSG00000127129/ENSG00000115009/ENSG00000090339/ENSG00000112715/ENSG00000163734/ENSG00000232810/ENSG00000115008/ENSG00000169429/ENSG00000184371/ENSG00000108691/ENSG00000124875/ENSG00000128340/ENSG00000110944	CXCL2/CXCL1/EDN2/CCL20/ICAM1/VEGFA/CXCL3/TNF/IL1A/CXCL8/CSF1/CCL2/CXCL6/RAC2/IL23A	15
BP	GO:0060326	cell chemotaxis	1.10521e+06	ENSG00000081041/ENSG00000163739/ENSG00000127129/ENSG00000115009/ENSG00000112715/ENSG00000121966/ENSG00000163734/ENSG00000169429/ENSG00000184371/ENSG00000006210/ENSG00000108691/ENSG00000125538/ENSG00000124875/ENSG00000164104/ENSG00000128340/ENSG00000102962/ENSG00000110944	CXCL2/CXCL1/EDN2/CCL20/VEGFA/CXCR4/CXCL3/CXCL8/CSF1/CX3CL1/CCL2/IL1B/CXCL6/HMGB2/RAC2/CCL22/IL23A	17
BP	GO:0050900	leukocyte migration	2.64314e+06	ENSG00000081041/ENSG00000163739/ENSG00000127129/ENSG00000115009/ENSG00000090339/ENSG00000112715/ENSG00000121966/ENSG00000163734/ENSG00000124145/ENSG00000232810/ENSG00000115008/ENSG00000169429/ENSG00000184371/ENSG00000006210/ENSG00000108691/ENSG00000125538/ENSG00000124875/ENSG00000128340/ENSG00000102962/ENSG00000110944	CXCL2/CXCL1/EDN2/CCL20/ICAM1/VEGFA/CXCR4/CXCL3/SDC4/TNF/IL1A/CXCL8/CSF1/CX3CL1/CCL2/IL1B/CXCL6/RAC2/CCL22/IL23A	20
BP	GO:0070098	chemokine-mediated signaling pathway	2.80262e+06	ENSG00000081041/ENSG00000163739/ENSG00000115009/ENSG00000121966/ENSG00000163734/ENSG00000169429/ENSG00000006210/ENSG00000108691/ENSG00000124875/ENSG00000102962	CXCL2/CXCL1/CCL20/CXCR4/CXCL3/CXCL8/CX3CL1/CCL2/CXCL6/CCL22	10
BP	GO:0051272	positive regulation of cellular component movement	2.80262e+06	ENSG00000081041/ENSG00000163874/ENSG00000163739/ENSG00000127129/ENSG00000115009/ENSG00000090339/ENSG00000112715/ENSG00000163734/ENSG00000232810/ENSG00000115008/ENSG00000117525/ENSG00000122861/ENSG00000134954/ENSG00000169429/ENSG00000184371/ENSG00000179820/ENSG00000125538/ENSG00000124875/ENSG00000113916/ENSG00000158286/ENSG00000128340/ENSG00000185652/ENSG00000110944	CXCL2/ZC3H12A/CXCL1/EDN2/CCL20/ICAM1/VEGFA/CXCL3/TNF/IL1A/F3/PLAU/ETS1/CXCL8/CSF1/MYADM/IL1B/CXCL6/BCL6/RNF207/RAC2/NTF3/IL23A	23
BP	GO:1902624	positive regulation of neutrophil migration	292869	ENSG00000081041/ENSG00000163739/ENSG00000163734/ENSG00000115008/ENSG00000169429/ENSG00000124875/ENSG00000128340/ENSG00000110944	CXCL2/CXCL1/CXCL3/IL1A/CXCL8/CXCL6/RAC2/IL23A	8
BP	GO:0032103	positive regulation of response to external stimulus	292869	ENSG00000081041/ENSG00000163739/ENSG00000127129/ENSG00000100906/ENSG00000112715/ENSG00000163734/ENSG00000232810/ENSG00000117525/ENSG00000134954/ENSG00000169429/ENSG00000184371/ENSG00000006210/ENSG00000125538/ENSG00000124875/ENSG00000128340/ENSG00000185652/ENSG00000110944	CXCL2/CXCL1/EDN2/NFKBIA/VEGFA/CXCL3/TNF/F3/ETS1/CXCL8/CSF1/CX3CL1/IL1B/CXCL6/RAC2/NTF3/IL23A	17
BP	GO:1902622	regulation of neutrophil migration	7.89397e+06	ENSG00000081041/ENSG00000163739/ENSG00000163734/ENSG00000115008/ENSG00000169429/ENSG00000124875/ENSG00000128340/ENSG00000110944	CXCL2/CXCL1/CXCL3/IL1A/CXCL8/CXCL6/RAC2/IL23A	8
BP	GO:0050921	positive regulation of chemotaxis	8.93752e+06	ENSG00000081041/ENSG00000163739/ENSG00000127129/ENSG00000112715/ENSG00000163734/ENSG00000117525/ENSG00000169429/ENSG00000184371/ENSG00000124875/ENSG00000128340/ENSG00000185652/ENSG00000110944	CXCL2/CXCL1/EDN2/VEGFA/CXCL3/F3/CXCL8/CSF1/CXCL6/RAC2/NTF3/IL23A	12
BP	GO:0050920	regulation of chemotaxis	1.73317e+07	ENSG00000081041/ENSG00000163739/ENSG00000127129/ENSG00000112715/ENSG00000121966/ENSG00000163734/ENSG00000117525/ENSG00000169429/ENSG00000184371/ENSG00000108691/ENSG00000124875/ENSG00000128340/ENSG00000185652/ENSG00000110944	CXCL2/CXCL1/EDN2/VEGFA/CXCR4/CXCL3/F3/CXCL8/CSF1/CCL2/CXCL6/RAC2/NTF3/IL23A	14
BP	GO:0002688	regulation of leukocyte chemotaxis	2.08666e+07	ENSG00000081041/ENSG00000163739/ENSG00000127129/ENSG00000112715/ENSG00000163734/ENSG00000169429/ENSG00000184371/ENSG00000108691/ENSG00000124875/ENSG00000128340/ENSG00000110944	CXCL2/CXCL1/EDN2/VEGFA/CXCL3/CXCL8/CSF1/CCL2/CXCL6/RAC2/IL23A	11
BP	GO:0002690	positive regulation of leukocyte chemotaxis	2.08893e+07	ENSG00000081041/ENSG00000163739/ENSG00000127129/ENSG00000112715/ENSG00000163734/ENSG00000169429/ENSG00000184371/ENSG00000124875/ENSG00000128340/ENSG00000110944	CXCL2/CXCL1/EDN2/VEGFA/CXCL3/CXCL8/CSF1/CXCL6/RAC2/IL23A	10
BP	GO:0030335	positive regulation of cell migration	2.64717e+07	ENSG00000081041/ENSG00000163874/ENSG00000163739/ENSG00000127129/ENSG00000115009/ENSG00000090339/ENSG00000112715/ENSG00000163734/ENSG00000232810/ENSG00000115008/ENSG00000117525/ENSG00000122861/ENSG00000134954/ENSG00000169429/ENSG00000184371/ENSG00000179820/ENSG00000125538/ENSG00000124875/ENSG00000128340/ENSG00000185652/ENSG00000110944	CXCL2/ZC3H12A/CXCL1/EDN2/CCL20/ICAM1/VEGFA/CXCL3/TNF/IL1A/F3/PLAU/ETS1/CXCL8/CSF1/MYADM/IL1B/CXCL6/RAC2/NTF3/IL23A	21
BP	GO:0071622	regulation of granulocyte chemotaxis	2.82119e+07	ENSG00000081041/ENSG00000163739/ENSG00000163734/ENSG00000169429/ENSG00000184371/ENSG00000124875/ENSG00000128340/ENSG00000110944	CXCL2/CXCL1/CXCL3/CXCL8/CSF1/CXCL6/RAC2/IL23A	8
BP	GO:0090023	positive regulation of neutrophil chemotaxis	2.95064e+07	ENSG00000081041/ENSG00000163739/ENSG00000163734/ENSG00000169429/ENSG00000124875/ENSG00000128340/ENSG00000110944	CXCL2/CXCL1/CXCL3/CXCL8/CXCL6/RAC2/IL23A	7
BP	GO:2000147	positive regulation of cell motility	3.8519e+07	ENSG00000081041/ENSG00000163874/ENSG00000163739/ENSG00000127129/ENSG00000115009/ENSG00000090339/ENSG00000112715/ENSG00000163734/ENSG00000232810/ENSG00000115008/ENSG00000117525/ENSG00000122861/ENSG00000134954/ENSG00000169429/ENSG00000184371/ENSG00000179820/ENSG00000125538/ENSG00000124875/ENSG00000128340/ENSG00000185652/ENSG00000110944	CXCL2/ZC3H12A/CXCL1/EDN2/CCL20/ICAM1/VEGFA/CXCL3/TNF/IL1A/F3/PLAU/ETS1/CXCL8/CSF1/MYADM/IL1B/CXCL6/RAC2/NTF3/IL23A	21
BP	GO:0071624	positive regulation of granulocyte chemotaxis	4.01703e+07	ENSG00000081041/ENSG00000163739/ENSG00000163734/ENSG00000169429/ENSG00000124875/ENSG00000128340/ENSG00000110944	CXCL2/CXCL1/CXCL3/CXCL8/CXCL6/RAC2/IL23A	7
BP	GO:0090022	regulation of neutrophil chemotaxis	7.7497e+07	ENSG00000081041/ENSG00000163739/ENSG00000163734/ENSG00000169429/ENSG00000124875/ENSG00000128340/ENSG00000110944	CXCL2/CXCL1/CXCL3/CXCL8/CXCL6/RAC2/IL23A	7
BP	GO:0040017	positive regulation of locomotion	1.03708e+08	ENSG00000081041/ENSG00000163874/ENSG00000163739/ENSG00000127129/ENSG00000115009/ENSG00000090339/ENSG00000112715/ENSG00000163734/ENSG00000232810/ENSG00000115008/ENSG00000117525/ENSG00000122861/ENSG00000134954/ENSG00000169429/ENSG00000184371/ENSG00000179820/ENSG00000125538/ENSG00000124875/ENSG00000128340/ENSG00000185652/ENSG00000110944	CXCL2/ZC3H12A/CXCL1/EDN2/CCL20/ICAM1/VEGFA/CXCL3/TNF/IL1A/F3/PLAU/ETS1/CXCL8/CSF1/MYADM/IL1B/CXCL6/RAC2/NTF3/IL23A	21
BP	GO:0051090	regulation of DNA binding transcription factor activity	2.53163e+08	ENSG00000163874/ENSG00000100906/ENSG00000090339/ENSG00000112715/ENSG00000118503/ENSG00000137193/ENSG00000232810/ENSG00000197329/ENSG00000170345/ENSG00000146232/ENSG00000134107/ENSG00000137504/ENSG00000175197/ENSG00000125538/ENSG00000108465/ENSG00000125798/ENSG00000167604/ENSG00000080561/ENSG00000138061	ZC3H12A/NFKBIA/ICAM1/VEGFA/TNFAIP3/PIM1/TNF/PELI1/FOS/NFKBIE/BHLHE40/CREBZF/DDIT3/IL1B/CDK5RAP3/FOXA2/NFKBID/MID2/CYP1B1	19
BP	GO:0006935	chemotaxis	3.39759e+08	ENSG00000081041/ENSG00000163739/ENSG00000127129/ENSG00000115009/ENSG00000112715/ENSG00000169242/ENSG00000121966/ENSG00000163734/ENSG00000117525/ENSG00000122861/ENSG00000169429/ENSG00000184371/ENSG00000006210/ENSG00000108691/ENSG00000125538/ENSG00000124875/ENSG00000164104/ENSG00000128340/ENSG00000185652/ENSG00000102962/ENSG00000110944	CXCL2/CXCL1/EDN2/CCL20/VEGFA/EFNA1/CXCR4/CXCL3/F3/PLAU/CXCL8/CSF1/CX3CL1/CCL2/IL1B/CXCL6/HMGB2/RAC2/NTF3/CCL22/IL23A	21
BP	GO:0042330	taxis	3.43911e+08	ENSG00000081041/ENSG00000163739/ENSG00000127129/ENSG00000115009/ENSG00000112715/ENSG00000169242/ENSG00000121966/ENSG00000163734/ENSG00000117525/ENSG00000122861/ENSG00000169429/ENSG00000184371/ENSG00000006210/ENSG00000108691/ENSG00000125538/ENSG00000124875/ENSG00000164104/ENSG00000128340/ENSG00000185652/ENSG00000102962/ENSG00000110944	CXCL2/CXCL1/EDN2/CCL20/VEGFA/EFNA1/CXCR4/CXCL3/F3/PLAU/CXCL8/CSF1/CX3CL1/CCL2/IL1B/CXCL6/HMGB2/RAC2/NTF3/CCL22/IL23A	21
BP	GO:0043433	negative regulation of DNA binding transcription factor activity	5.29209e+08	ENSG00000163874/ENSG00000100906/ENSG00000118503/ENSG00000137193/ENSG00000197329/ENSG00000146232/ENSG00000134107/ENSG00000175197/ENSG00000108465/ENSG00000125798/ENSG00000167604/ENSG00000138061	ZC3H12A/NFKBIA/TNFAIP3/PIM1/PELI1/NFKBIE/BHLHE40/DDIT3/CDK5RAP3/FOXA2/NFKBID/CYP1B1	12
BP	GO:0070555	response to interleukin-1	6.03802e+08	ENSG00000163874/ENSG00000100906/ENSG00000115009/ENSG00000090339/ENSG00000115008/ENSG00000107968/ENSG00000197329/ENSG00000134954/ENSG00000169429/ENSG00000006210/ENSG00000108691/ENSG00000125538/ENSG00000102962	ZC3H12A/NFKBIA/CCL20/ICAM1/IL1A/MAP3K8/PELI1/ETS1/CXCL8/CX3CL1/CCL2/IL1B/CCL22	13
BP	GO:0071396	cellular response to lipid	9.5371e+08	ENSG00000163874/ENSG00000100906/ENSG00000115009/ENSG00000007171/ENSG00000090339/ENSG00000116285/ENSG00000118503/ENSG00000137193/ENSG00000164400/ENSG00000232810/ENSG00000128016/ENSG00000126368/ENSG00000169429/ENSG00000108691/ENSG00000168209/ENSG00000057657/ENSG00000125538/ENSG00000124875/ENSG00000164104/ENSG00000269858/ENSG00000160781	ZC3H12A/NFKBIA/CCL20/NOS2/ICAM1/ERRFI1/TNFAIP3/PIM1/CSF2/TNF/ZFP36/NR1D1/CXCL8/CCL2/DDIT4/PRDM1/IL1B/CXCL6/HMGB2/EGLN2/PAQR6	21
BP	GO:0071347	cellular response to interleukin-1	1.16754e+08	ENSG00000163874/ENSG00000100906/ENSG00000115009/ENSG00000090339/ENSG00000115008/ENSG00000107968/ENSG00000197329/ENSG00000169429/ENSG00000006210/ENSG00000108691/ENSG00000125538/ENSG00000102962	ZC3H12A/NFKBIA/CCL20/ICAM1/IL1A/MAP3K8/PELI1/CXCL8/CX3CL1/CCL2/IL1B/CCL22	12
BP	GO:0022407	regulation of cell-cell adhesion	8.03794e+09	ENSG00000090339/ENSG00000124145/ENSG00000232810/ENSG00000107968/ENSG00000197329/ENSG00000134954/ENSG00000006210/ENSG00000108691/ENSG00000179820/ENSG00000143507/ENSG00000125538/ENSG00000113916/ENSG00000125798/ENSG00000167604/ENSG00000110944	ICAM1/SDC4/TNF/MAP3K8/PELI1/ETS1/CX3CL1/CCL2/MYADM/DUSP10/IL1B/BCL6/FOXA2/NFKBID/IL23A	15
BP	GO:0001659	temperature homeostasis	8.39061e+09	ENSG00000127129/ENSG00000113369/ENSG00000232810/ENSG00000115008/ENSG00000126368/ENSG00000125538	EDN2/ARRDC3/TNF/IL1A/NR1D1/IL1B	6
BP	GO:0045785	positive regulation of cell adhesion	0.000119141004421726	ENSG00000090339/ENSG00000112715/ENSG00000124145/ENSG00000232810/ENSG00000107968/ENSG00000134954/ENSG00000184371/ENSG00000006210/ENSG00000108691/ENSG00000179820/ENSG00000143507/ENSG00000125538/ENSG00000113916/ENSG00000125798/ENSG00000110944	ICAM1/VEGFA/SDC4/TNF/MAP3K8/ETS1/CSF1/CX3CL1/CCL2/MYADM/DUSP10/IL1B/BCL6/FOXA2/IL23A	15
BP	GO:0001817	regulation of cytokine production	0.000120798030487177	ENSG00000163874/ENSG00000135245/ENSG00000115009/ENSG00000007171/ENSG00000116285/ENSG00000118503/ENSG00000164400/ENSG00000232810/ENSG00000023445/ENSG00000115008/ENSG00000128016/ENSG00000197329/ENSG00000069399/ENSG00000006210/ENSG00000175197/ENSG00000125538/ENSG00000113916/ENSG00000164104/ENSG00000138061/ENSG00000110944	ZC3H12A/HILPDA/CCL20/NOS2/ERRFI1/TNFAIP3/CSF2/TNF/BIRC3/IL1A/ZFP36/PELI1/BCL3/CX3CL1/DDIT3/IL1B/BCL6/HMGB2/CYP1B1/IL23A	20
BP	GO:0045766	positive regulation of angiogenesis	0.000158649313921233	ENSG00000148926/ENSG00000163874/ENSG00000112715/ENSG00000115008/ENSG00000117525/ENSG00000134954/ENSG00000169429/ENSG00000006210/ENSG00000125538/ENSG00000138061	ADM/ZC3H12A/VEGFA/IL1A/F3/ETS1/CXCL8/CX3CL1/IL1B/CYP1B1	10
BP	GO:0070372	regulation of ERK1 and ERK2 cascade	0.000158649313921233	ENSG00000115009/ENSG00000090339/ENSG00000116285/ENSG00000139318/ENSG00000232810/ENSG00000115008/ENSG00000162772/ENSG00000128342/ENSG00000006210/ENSG00000108691/ENSG00000143507/ENSG00000125538/ENSG00000102962	CCL20/ICAM1/ERRFI1/DUSP6/TNF/IL1A/ATF3/LIF/CX3CL1/CCL2/DUSP10/IL1B/CCL22	13
BP	GO:2001236	regulation of extrinsic apoptotic signaling pathway	0.000190741531311098	ENSG00000090339/ENSG00000118503/ENSG00000164400/ENSG00000232810/ENSG00000115008/ENSG00000162772/ENSG00000006210/ENSG00000123689/ENSG00000125538/ENSG00000164104	ICAM1/TNFAIP3/CSF2/TNF/IL1A/ATF3/CX3CL1/G0S2/IL1B/HMGB2	10
BP	GO:0036499	PERK-mediated unfolded protein response	0.000238987960600406	ENSG00000087074/ENSG00000162772/ENSG00000169429/ENSG00000108691/ENSG00000175197	PPP1R15A/ATF3/CXCL8/CCL2/DDIT3	5
BP	GO:0007159	leukocyte cell-cell adhesion	0.000242028487473066	ENSG00000090339/ENSG00000124145/ENSG00000232810/ENSG00000107968/ENSG00000197329/ENSG00000134954/ENSG00000108691/ENSG00000143507/ENSG00000125538/ENSG00000113916/ENSG00000128340/ENSG00000167604/ENSG00000110944	ICAM1/SDC4/TNF/MAP3K8/PELI1/ETS1/CCL2/DUSP10/IL1B/BCL6/RAC2/NFKBID/IL23A	13
BP	GO:0050727	regulation of inflammatory response	0.000273006305045038	ENSG00000163874/ENSG00000100906/ENSG00000007171/ENSG00000118503/ENSG00000232810/ENSG00000023445/ENSG00000134954/ENSG00000140274/ENSG00000006210/ENSG00000143507/ENSG00000125538/ENSG00000113916/ENSG00000110944	ZC3H12A/NFKBIA/NOS2/TNFAIP3/TNF/BIRC3/ETS1/DUOXA2/CX3CL1/DUSP10/IL1B/BCL6/IL23A	13
BP	GO:0070371	ERK1 and ERK2 cascade	0.000293635240120281	ENSG00000115009/ENSG00000090339/ENSG00000116285/ENSG00000139318/ENSG00000232810/ENSG00000115008/ENSG00000162772/ENSG00000128342/ENSG00000006210/ENSG00000108691/ENSG00000143507/ENSG00000125538/ENSG00000102962	CCL20/ICAM1/ERRFI1/DUSP6/TNF/IL1A/ATF3/LIF/CX3CL1/CCL2/DUSP10/IL1B/CCL22	13
BP	GO:1903708	positive regulation of hemopoiesis	0.0003112879944845	ENSG00000232810/ENSG00000128342/ENSG00000134954/ENSG00000170345/ENSG00000184371/ENSG00000143507/ENSG00000057657/ENSG00000113916/ENSG00000164104/ENSG00000110944	TNF/LIF/ETS1/FOS/CSF1/DUSP10/PRDM1/BCL6/HMGB2/IL23A	10
BP	GO:2001237	negative regulation of extrinsic apoptotic signaling pathway	0.0003112879944845	ENSG00000090339/ENSG00000118503/ENSG00000164400/ENSG00000232810/ENSG00000115008/ENSG00000006210/ENSG00000125538/ENSG00000164104	ICAM1/TNFAIP3/CSF2/TNF/IL1A/CX3CL1/IL1B/HMGB2	8
BP	GO:1902532	negative regulation of intracellular signal transduction	0.000317218428254928	ENSG00000163874/ENSG00000116285/ENSG00000138166/ENSG00000118503/ENSG00000169242/ENSG00000139318/ENSG00000162772/ENSG00000128342/ENSG00000069399/ENSG00000179820/ENSG00000143507/ENSG00000168209/ENSG00000175197/ENSG00000125538/ENSG00000108465/ENSG00000113916/ENSG00000213366/ENSG00000167604	ZC3H12A/ERRFI1/DUSP5/TNFAIP3/EFNA1/DUSP6/ATF3/LIF/BCL3/MYADM/DUSP10/DDIT4/DDIT3/IL1B/CDK5RAP3/BCL6/GSTM2/NFKBID	18
BP	GO:1904018	positive regulation of vasculature development	0.000360268466796067	ENSG00000148926/ENSG00000163874/ENSG00000112715/ENSG00000115008/ENSG00000117525/ENSG00000134954/ENSG00000169429/ENSG00000006210/ENSG00000125538/ENSG00000138061	ADM/ZC3H12A/VEGFA/IL1A/F3/ETS1/CXCL8/CX3CL1/IL1B/CYP1B1	10
BP	GO:1903037	regulation of leukocyte cell-cell adhesion	0.000360268466796067	ENSG00000090339/ENSG00000124145/ENSG00000232810/ENSG00000107968/ENSG00000197329/ENSG00000134954/ENSG00000108691/ENSG00000143507/ENSG00000125538/ENSG00000113916/ENSG00000167604/ENSG00000110944	ICAM1/SDC4/TNF/MAP3K8/PELI1/ETS1/CCL2/DUSP10/IL1B/BCL6/NFKBID/IL23A	12
BP	GO:0009615	response to virus	0.000392967845337762	ENSG00000163874/ENSG00000118503/ENSG00000121966/ENSG00000232810/ENSG00000023445/ENSG00000140465/ENSG00000069399/ENSG00000168209/ENSG00000137504/ENSG00000125538/ENSG00000102962/ENSG00000213928/ENSG00000110944	ZC3H12A/TNFAIP3/CXCR4/TNF/BIRC3/CYP1A1/BCL3/DDIT4/CREBZF/IL1B/CCL22/IRF9/IL23A	13
BP	GO:0018108	peptidyl-tyrosine phosphorylation	0.000392967845337762	ENSG00000090339/ENSG00000112715/ENSG00000116285/ENSG00000013441/ENSG00000169242/ENSG00000164400/ENSG00000109321/ENSG00000128342/ENSG00000179335/ENSG00000176444/ENSG00000113240/ENSG00000166483/ENSG00000185652/ENSG00000110944	ICAM1/VEGFA/ERRFI1/CLK1/EFNA1/CSF2/AREG/LIF/CLK3/CLK2/CLK4/WEE1/NTF3/IL23A	14
BP	GO:0043410	positive regulation of MAPK cascade	0.000403640256795514	ENSG00000163874/ENSG00000115009/ENSG00000090339/ENSG00000112715/ENSG00000138166/ENSG00000169242/ENSG00000121966/ENSG00000139318/ENSG00000232810/ENSG00000115008/ENSG00000107968/ENSG00000128342/ENSG00000006210/ENSG00000108691/ENSG00000125538/ENSG00000185652/ENSG00000102962	ZC3H12A/CCL20/ICAM1/VEGFA/DUSP5/EFNA1/CXCR4/DUSP6/TNF/IL1A/MAP3K8/LIF/CX3CL1/CCL2/IL1B/NTF3/CCL22	17
BP	GO:0018212	peptidyl-tyrosine modification	0.000424061285729835	ENSG00000090339/ENSG00000112715/ENSG00000116285/ENSG00000013441/ENSG00000169242/ENSG00000164400/ENSG00000109321/ENSG00000128342/ENSG00000179335/ENSG00000176444/ENSG00000113240/ENSG00000166483/ENSG00000185652/ENSG00000110944	ICAM1/VEGFA/ERRFI1/CLK1/EFNA1/CSF2/AREG/LIF/CLK3/CLK2/CLK4/WEE1/NTF3/IL23A	14
BP	GO:0022409	positive regulation of cell-cell adhesion	0.000424061285729835	ENSG00000090339/ENSG00000232810/ENSG00000107968/ENSG00000134954/ENSG00000006210/ENSG00000108691/ENSG00000143507/ENSG00000125538/ENSG00000113916/ENSG00000125798/ENSG00000110944	ICAM1/TNF/MAP3K8/ETS1/CX3CL1/CCL2/DUSP10/IL1B/BCL6/FOXA2/IL23A	11
BP	GO:1901099	negative regulation of signal transduction in absence of ligand	0.000459818402563708	ENSG00000164400/ENSG00000232810/ENSG00000115008/ENSG00000006210/ENSG00000125538	CSF2/TNF/IL1A/CX3CL1/IL1B	5
BP	GO:2001240	negative regulation of extrinsic apoptotic signaling pathway in absence of ligand	0.000459818402563708	ENSG00000164400/ENSG00000232810/ENSG00000115008/ENSG00000006210/ENSG00000125538	CSF2/TNF/IL1A/CX3CL1/IL1B	5
BP	GO:0042035	regulation of cytokine biosynthetic process	0.000527184942554331	ENSG00000115009/ENSG00000116285/ENSG00000232810/ENSG00000115008/ENSG00000128016/ENSG00000069399/ENSG00000125538	CCL20/ERRFI1/TNF/IL1A/ZFP36/BCL3/IL1B	7
BP	GO:0031663	lipopolysaccharide-mediated signaling pathway	0.000566881185920807	ENSG00000100906/ENSG00000118503/ENSG00000232810/ENSG00000108691/ENSG00000057657/ENSG00000125538	NFKBIA/TNFAIP3/TNF/CCL2/PRDM1/IL1B	6
BP	GO:0071674	mononuclear cell migration	0.000638079420836841	ENSG00000115009/ENSG00000232810/ENSG00000184371/ENSG00000006210/ENSG00000108691/ENSG00000102962	CCL20/TNF/CSF1/CX3CL1/CCL2/CCL22	6
BP	GO:0023061	signal release	0.000660649244860191	ENSG00000148926/ENSG00000007171/ENSG00000232810/ENSG00000117394/ENSG00000198355/ENSG00000126368/ENSG00000128342/ENSG00000125538/ENSG00000198535/ENSG00000125798/ENSG00000205502/ENSG00000105649/ENSG00000053438/ENSG00000128683/ENSG00000101298	ADM/NOS2/TNF/SLC2A1/PIM3/NR1D1/LIF/IL1B/C2CD4A/FOXA2/C2CD4B/RAB3A/NNAT/GAD1/SNPH	15
BP	GO:0007249	I-kappaB kinase/NF-kappaB signaling	0.000689045156001409	ENSG00000163874/ENSG00000100906/ENSG00000118503/ENSG00000232810/ENSG00000023445/ENSG00000115008/ENSG00000197329/ENSG00000069399/ENSG00000125538/ENSG00000145365/ENSG00000167604/ENSG00000080561	ZC3H12A/NFKBIA/TNFAIP3/TNF/BIRC3/IL1A/PELI1/BCL3/IL1B/TIFA/NFKBID/MID2	12
BP	GO:0097191	extrinsic apoptotic signaling pathway	0.000695720966828286	ENSG00000090339/ENSG00000118503/ENSG00000164400/ENSG00000232810/ENSG00000115008/ENSG00000162772/ENSG00000006210/ENSG00000123689/ENSG00000125538/ENSG00000164104/ENSG00000213190	ICAM1/TNFAIP3/CSF2/TNF/IL1A/ATF3/CX3CL1/G0S2/IL1B/HMGB2/MLLT11	11
BP	GO:0045765	regulation of angiogenesis	0.000729412024346808	ENSG00000148926/ENSG00000163874/ENSG00000112715/ENSG00000118503/ENSG00000169242/ENSG00000115008/ENSG00000117525/ENSG00000134954/ENSG00000169429/ENSG00000006210/ENSG00000125538/ENSG00000138061	ADM/ZC3H12A/VEGFA/TNFAIP3/EFNA1/IL1A/F3/ETS1/CXCL8/CX3CL1/IL1B/CYP1B1	12
BP	GO:0044706	multi-multicellular organism process	0.000729412024346808	ENSG00000148926/ENSG00000185022/ENSG00000117394/ENSG00000140465/ENSG00000128342/ENSG00000134954/ENSG00000170345/ENSG00000057657/ENSG00000125538/ENSG00000187266	ADM/MAFF/SLC2A1/CYP1A1/LIF/ETS1/FOS/PRDM1/IL1B/EPOR	10
BP	GO:0071407	cellular response to organic cyclic compound	0.000766506966676764	ENSG00000163874/ENSG00000100906/ENSG00000090339/ENSG00000116285/ENSG00000137193/ENSG00000163659/ENSG00000232810/ENSG00000128016/ENSG00000140465/ENSG00000126368/ENSG00000108691/ENSG00000168209/ENSG00000125538/ENSG00000143630/ENSG00000213366/ENSG00000269858/ENSG00000160781/ENSG00000138061	ZC3H12A/NFKBIA/ICAM1/ERRFI1/PIM1/TIPARP/TNF/ZFP36/CYP1A1/NR1D1/CCL2/DDIT4/IL1B/HCN3/GSTM2/EGLN2/PAQR6/CYP1B1	18
BP	GO:0032088	negative regulation of NF-kappaB transcription factor activity	0.000822522636702407	ENSG00000163874/ENSG00000100906/ENSG00000118503/ENSG00000197329/ENSG00000108465/ENSG00000167604/ENSG00000138061	ZC3H12A/NFKBIA/TNFAIP3/PELI1/CDK5RAP3/NFKBID/CYP1B1	7
BP	GO:0042089	cytokine biosynthetic process	0.000822522636702407	ENSG00000115009/ENSG00000116285/ENSG00000232810/ENSG00000115008/ENSG00000128016/ENSG00000069399/ENSG00000125538	CCL20/ERRFI1/TNF/IL1A/ZFP36/BCL3/IL1B	7
BP	GO:0042107	cytokine metabolic process	0.000878712395783175	ENSG00000115009/ENSG00000116285/ENSG00000232810/ENSG00000115008/ENSG00000128016/ENSG00000069399/ENSG00000125538	CCL20/ERRFI1/TNF/IL1A/ZFP36/BCL3/IL1B	7
BP	GO:0045639	positive regulation of myeloid cell differentiation	0.000878712395783175	ENSG00000232810/ENSG00000128342/ENSG00000134954/ENSG00000170345/ENSG00000184371/ENSG00000164104/ENSG00000110944	TNF/LIF/ETS1/FOS/CSF1/HMGB2/IL23A	7
BP	GO:0071356	cellular response to tumor necrosis factor	0.000899260859283901	ENSG00000163874/ENSG00000100906/ENSG00000115009/ENSG00000090339/ENSG00000118503/ENSG00000232810/ENSG00000023445/ENSG00000128016/ENSG00000169429/ENSG00000006210/ENSG00000108691/ENSG00000102962	ZC3H12A/NFKBIA/CCL20/ICAM1/TNFAIP3/TNF/BIRC3/ZFP36/CXCL8/CX3CL1/CCL2/CCL22	12
BP	GO:0042136	neurotransmitter biosynthetic process	0.00102580816755709	ENSG00000163874/ENSG00000007171/ENSG00000090339/ENSG00000232810/ENSG00000125538/ENSG00000138061/ENSG00000128683	ZC3H12A/NOS2/ICAM1/TNF/IL1B/CYP1B1/GAD1	7
BP	GO:0001819	positive regulation of cytokine production	0.0010593587856791	ENSG00000135245/ENSG00000115009/ENSG00000164400/ENSG00000232810/ENSG00000023445/ENSG00000115008/ENSG00000197329/ENSG00000069399/ENSG00000006210/ENSG00000175197/ENSG00000125538/ENSG00000164104/ENSG00000138061/ENSG00000110944	HILPDA/CCL20/CSF2/TNF/BIRC3/IL1A/PELI1/BCL3/CX3CL1/DDIT3/IL1B/HMGB2/CYP1B1/IL23A	14
BP	GO:0031649	heat generation	0.00115548561054076	ENSG00000113369/ENSG00000232810/ENSG00000115008/ENSG00000125538	ARRDC3/TNF/IL1A/IL1B	4
BP	GO:0050927	positive regulation of positive chemotaxis	0.00115548561054076	ENSG00000112715/ENSG00000117525/ENSG00000169429/ENSG00000185652	VEGFA/F3/CXCL8/NTF3	4
BP	GO:0038066	p38MAPK cascade	0.00124204308448057	ENSG00000163874/ENSG00000112715/ENSG00000128016/ENSG00000143507/ENSG00000125538	ZC3H12A/VEGFA/ZFP36/DUSP10/IL1B	5
BP	GO:0045123	cellular extravasation	0.00124204308448057	ENSG00000090339/ENSG00000232810/ENSG00000115008/ENSG00000006210/ENSG00000108691	ICAM1/TNF/IL1A/CX3CL1/CCL2	5
BP	GO:1901342	regulation of vasculature development	0.00139290572493478	ENSG00000148926/ENSG00000163874/ENSG00000112715/ENSG00000118503/ENSG00000169242/ENSG00000115008/ENSG00000117525/ENSG00000134954/ENSG00000169429/ENSG00000006210/ENSG00000125538/ENSG00000138061	ADM/ZC3H12A/VEGFA/TNFAIP3/EFNA1/IL1A/F3/ETS1/CXCL8/CX3CL1/IL1B/CYP1B1	12
BP	GO:1902107	positive regulation of leukocyte differentiation	0.00139290572493478	ENSG00000232810/ENSG00000128342/ENSG00000170345/ENSG00000184371/ENSG00000143507/ENSG00000057657/ENSG00000113916/ENSG00000110944	TNF/LIF/FOS/CSF1/DUSP10/PRDM1/BCL6/IL23A	8
BP	GO:0050926	regulation of positive chemotaxis	0.0014110938225007	ENSG00000112715/ENSG00000117525/ENSG00000169429/ENSG00000185652	VEGFA/F3/CXCL8/NTF3	4
BP	GO:0006809	nitric oxide biosynthetic process	0.0015638422923733	ENSG00000163874/ENSG00000007171/ENSG00000090339/ENSG00000232810/ENSG00000125538/ENSG00000138061	ZC3H12A/NOS2/ICAM1/TNF/IL1B/CYP1B1	6
BP	GO:0034612	response to tumor necrosis factor	0.0015638422923733	ENSG00000163874/ENSG00000100906/ENSG00000115009/ENSG00000090339/ENSG00000118503/ENSG00000232810/ENSG00000023445/ENSG00000128016/ENSG00000169429/ENSG00000006210/ENSG00000108691/ENSG00000102962	ZC3H12A/NFKBIA/CCL20/ICAM1/TNFAIP3/TNF/BIRC3/ZFP36/CXCL8/CX3CL1/CCL2/CCL22	12
BP	GO:0051384	response to glucocorticoid	0.00162373313031075	ENSG00000148926/ENSG00000090339/ENSG00000116285/ENSG00000232810/ENSG00000128016/ENSG00000109321/ENSG00000170345/ENSG00000168209	ADM/ICAM1/ERRFI1/TNF/ZFP36/AREG/FOS/DDIT4	8
BP	GO:1903409	reactive oxygen species biosynthetic process	0.00173846152071271	ENSG00000163874/ENSG00000007171/ENSG00000090339/ENSG00000232810/ENSG00000140465/ENSG00000125538/ENSG00000138061	ZC3H12A/NOS2/ICAM1/TNF/CYP1A1/IL1B/CYP1B1	7
BP	GO:0043409	negative regulation of MAPK cascade	0.00186298484732392	ENSG00000116285/ENSG00000138166/ENSG00000169242/ENSG00000139318/ENSG00000162772/ENSG00000128342/ENSG00000143507/ENSG00000125538/ENSG00000108465	ERRFI1/DUSP5/EFNA1/DUSP6/ATF3/LIF/DUSP10/IL1B/CDK5RAP3	9
BP	GO:2001239	regulation of extrinsic apoptotic signaling pathway in absence of ligand	0.00202160594548458	ENSG00000164400/ENSG00000232810/ENSG00000115008/ENSG00000006210/ENSG00000125538	CSF2/TNF/IL1A/CX3CL1/IL1B	5
BP	GO:0070663	regulation of leukocyte proliferation	0.00202874542210861	ENSG00000118503/ENSG00000124145/ENSG00000197329/ENSG00000184371/ENSG00000057657/ENSG00000125538/ENSG00000113916/ENSG00000128340/ENSG00000110944	TNFAIP3/SDC4/PELI1/CSF1/PRDM1/IL1B/BCL6/RAC2/IL23A	9
BP	GO:0045672	positive regulation of osteoclast differentiation	0.00206606889481885	ENSG00000232810/ENSG00000170345/ENSG00000184371/ENSG00000110944	TNF/FOS/CSF1/IL23A	4
BP	GO:0046209	nitric oxide metabolic process	0.00214952124315652	ENSG00000163874/ENSG00000007171/ENSG00000090339/ENSG00000232810/ENSG00000125538/ENSG00000138061	ZC3H12A/NOS2/ICAM1/TNF/IL1B/CYP1B1	6
BP	GO:0050863	regulation of T cell activation	0.00227793622932793	ENSG00000124145/ENSG00000107968/ENSG00000197329/ENSG00000108691/ENSG00000143507/ENSG00000057657/ENSG00000125538/ENSG00000113916/ENSG00000128340/ENSG00000167604/ENSG00000110944	SDC4/MAP3K8/PELI1/CCL2/DUSP10/PRDM1/IL1B/BCL6/RAC2/NFKBID/IL23A	11
BP	GO:0042108	positive regulation of cytokine biosynthetic process	0.00250610987294038	ENSG00000115009/ENSG00000232810/ENSG00000115008/ENSG00000069399/ENSG00000125538	CCL20/TNF/IL1A/BCL3/IL1B	5
BP	GO:1903039	positive regulation of leukocyte cell-cell adhesion	0.00262598690518584	ENSG00000090339/ENSG00000232810/ENSG00000107968/ENSG00000134954/ENSG00000108691/ENSG00000143507/ENSG00000125538/ENSG00000113916/ENSG00000110944	ICAM1/TNF/MAP3K8/ETS1/CCL2/DUSP10/IL1B/BCL6/IL23A	9
BP	GO:2001057	reactive nitrogen species metabolic process	0.0027344584823656	ENSG00000163874/ENSG00000007171/ENSG00000090339/ENSG00000232810/ENSG00000125538/ENSG00000138061	ZC3H12A/NOS2/ICAM1/TNF/IL1B/CYP1B1	6
BP	GO:0098542	defense response to other organism	0.00278170865174295	ENSG00000163874/ENSG00000115009/ENSG00000007171/ENSG00000118503/ENSG00000232810/ENSG00000023445/ENSG00000069399/ENSG00000168209/ENSG00000125538/ENSG00000124875/ENSG00000164104/ENSG00000213928/ENSG00000110944	ZC3H12A/CCL20/NOS2/TNFAIP3/TNF/BIRC3/BCL3/DDIT4/IL1B/CXCL6/HMGB2/IRF9/IL23A	13
BP	GO:0048514	blood vessel morphogenesis	0.00288043613511022	ENSG00000148926/ENSG00000163874/ENSG00000112715/ENSG00000118503/ENSG00000169242/ENSG00000163659/ENSG00000115008/ENSG00000117525/ENSG00000134954/ENSG00000169429/ENSG00000006210/ENSG00000108691/ENSG00000057657/ENSG00000185215/ENSG00000125538/ENSG00000138061	ADM/ZC3H12A/VEGFA/TNFAIP3/EFNA1/TIPARP/IL1A/F3/ETS1/CXCL8/CX3CL1/CCL2/PRDM1/TNFAIP2/IL1B/CYP1B1	16
BP	GO:0042326	negative regulation of phosphorylation	0.00290430068542915	ENSG00000163874/ENSG00000116285/ENSG00000138166/ENSG00000118503/ENSG00000169242/ENSG00000139318/ENSG00000162772/ENSG00000128342/ENSG00000179820/ENSG00000143507/ENSG00000168209/ENSG00000125538/ENSG00000108465/ENSG00000125798/ENSG00000185652	ZC3H12A/ERRFI1/DUSP5/TNFAIP3/EFNA1/DUSP6/ATF3/LIF/MYADM/DUSP10/DDIT4/IL1B/CDK5RAP3/FOXA2/NTF3	15
BP	GO:0009991	response to extracellular stimulus	0.00329373251759012	ENSG00000148926/ENSG00000163874/ENSG00000090339/ENSG00000137193/ENSG00000151014/ENSG00000117394/ENSG00000128016/ENSG00000140465/ENSG00000162772/ENSG00000148339/ENSG00000170345/ENSG00000175197/ENSG00000125538/ENSG00000025039/ENSG00000125798	ADM/ZC3H12A/ICAM1/PIM1/NOCT/SLC2A1/ZFP36/CYP1A1/ATF3/SLC25A25/FOS/DDIT3/IL1B/RRAGD/FOXA2	15
BP	GO:0050918	positive chemotaxis	0.00337678021402219	ENSG00000112715/ENSG00000117525/ENSG00000169429/ENSG00000164104/ENSG00000185652	VEGFA/F3/CXCL8/HMGB2/NTF3	5
BP	GO:0048246	macrophage chemotaxis	0.00337678021402219	ENSG00000127129/ENSG00000184371/ENSG00000006210/ENSG00000108691	EDN2/CSF1/CX3CL1/CCL2	4
BP	GO:0031960	response to corticosteroid	0.00337678021402219	ENSG00000148926/ENSG00000090339/ENSG00000116285/ENSG00000232810/ENSG00000128016/ENSG00000109321/ENSG00000170345/ENSG00000168209	ADM/ICAM1/ERRFI1/TNF/ZFP36/AREG/FOS/DDIT4	8
BP	GO:0045598	regulation of fat cell differentiation	0.00374538621118975	ENSG00000163874/ENSG00000151014/ENSG00000232810/ENSG00000128016/ENSG00000126368/ENSG00000143507/ENSG00000175197	ZC3H12A/NOCT/TNF/ZFP36/NR1D1/DUSP10/DDIT3	7
BP	GO:0002683	negative regulation of immune system process	0.00375064900541548	ENSG00000163874/ENSG00000100906/ENSG00000118503/ENSG00000124145/ENSG00000232810/ENSG00000128016/ENSG00000126368/ENSG00000197329/ENSG00000108691/ENSG00000143507/ENSG00000057657/ENSG00000113916/ENSG00000167604	ZC3H12A/NFKBIA/TNFAIP3/SDC4/TNF/ZFP36/NR1D1/PELI1/CCL2/DUSP10/PRDM1/BCL6/NFKBID	13
BP	GO:1903706	regulation of hemopoiesis	0.00384037930811207	ENSG00000100906/ENSG00000164400/ENSG00000232810/ENSG00000128016/ENSG00000128342/ENSG00000134954/ENSG00000170345/ENSG00000184371/ENSG00000143507/ENSG00000057657/ENSG00000113916/ENSG00000164104/ENSG00000167604/ENSG00000110944	NFKBIA/CSF2/TNF/ZFP36/LIF/ETS1/FOS/CSF1/DUSP10/PRDM1/BCL6/HMGB2/NFKBID/IL23A	14
BP	GO:0050731	positive regulation of peptidyl-tyrosine phosphorylation	0.00384037930811207	ENSG00000090339/ENSG00000112715/ENSG00000169242/ENSG00000164400/ENSG00000109321/ENSG00000128342/ENSG00000185652/ENSG00000110944	ICAM1/VEGFA/EFNA1/CSF2/AREG/LIF/NTF3/IL23A	8
BP	GO:0001505	regulation of neurotransmitter levels	0.0038797544424207	ENSG00000163874/ENSG00000007171/ENSG00000090339/ENSG00000232810/ENSG00000125538/ENSG00000198535/ENSG00000205502/ENSG00000105649/ENSG00000138061/ENSG00000128683/ENSG00000101298	ZC3H12A/NOS2/ICAM1/TNF/IL1B/C2CD4A/C2CD4B/RAB3A/CYP1B1/GAD1/SNPH	11
BP	GO:0042110	T cell activation	0.0038797544424207	ENSG00000090339/ENSG00000124145/ENSG00000107968/ENSG00000197329/ENSG00000069399/ENSG00000108691/ENSG00000143507/ENSG00000057657/ENSG00000125538/ENSG00000113916/ENSG00000128340/ENSG00000167604/ENSG00000110944	ICAM1/SDC4/MAP3K8/PELI1/BCL3/CCL2/DUSP10/PRDM1/IL1B/BCL6/RAC2/NFKBID/IL23A	13
BP	GO:0002763	positive regulation of myeloid leukocyte differentiation	0.0038797544424207	ENSG00000232810/ENSG00000128342/ENSG00000170345/ENSG00000184371/ENSG00000110944	TNF/LIF/FOS/CSF1/IL23A	5
BP	GO:0035690	cellular response to drug	0.0038797544424207	ENSG00000163874/ENSG00000007171/ENSG00000090339/ENSG00000116285/ENSG00000118503/ENSG00000232810/ENSG00000134954/ENSG00000168209/ENSG00000125538/ENSG00000143630/ENSG00000213366/ENSG00000138061	ZC3H12A/NOS2/ICAM1/ERRFI1/TNFAIP3/TNF/ETS1/DDIT4/IL1B/HCN3/GSTM2/CYP1B1	12
BP	GO:0001933	negative regulation of protein phosphorylation	0.0038797544424207	ENSG00000163874/ENSG00000116285/ENSG00000138166/ENSG00000118503/ENSG00000169242/ENSG00000139318/ENSG00000162772/ENSG00000128342/ENSG00000179820/ENSG00000143507/ENSG00000168209/ENSG00000125538/ENSG00000108465/ENSG00000185652	ZC3H12A/ERRFI1/DUSP5/TNFAIP3/EFNA1/DUSP6/ATF3/LIF/MYADM/DUSP10/DDIT4/IL1B/CDK5RAP3/NTF3	14
BP	GO:0045637	regulation of myeloid cell differentiation	0.00410599606084389	ENSG00000100906/ENSG00000164400/ENSG00000232810/ENSG00000128016/ENSG00000128342/ENSG00000134954/ENSG00000170345/ENSG00000184371/ENSG00000164104/ENSG00000110944	NFKBIA/CSF2/TNF/ZFP36/LIF/ETS1/FOS/CSF1/HMGB2/IL23A	10
BP	GO:0006984	ER-nucleus signaling pathway	0.00420409456178027	ENSG00000087074/ENSG00000162772/ENSG00000169429/ENSG00000108691/ENSG00000175197	PPP1R15A/ATF3/CXCL8/CCL2/DDIT3	5
BP	GO:0030099	myeloid cell differentiation	0.00420409456178027	ENSG00000100906/ENSG00000112715/ENSG00000164400/ENSG00000232810/ENSG00000128016/ENSG00000128342/ENSG00000134954/ENSG00000170345/ENSG00000184371/ENSG00000172331/ENSG00000113916/ENSG00000164104/ENSG00000110944	NFKBIA/VEGFA/CSF2/TNF/ZFP36/LIF/ETS1/FOS/CSF1/BPGM/BCL6/HMGB2/IL23A	13
BP	GO:0070482	response to oxygen levels	0.00420409456178027	ENSG00000148926/ENSG00000135245/ENSG00000007171/ENSG00000090339/ENSG00000112715/ENSG00000198886/ENSG00000121966/ENSG00000140465/ENSG00000122861/ENSG00000198899/ENSG00000134954/ENSG00000168209/ENSG00000269858	ADM/HILPDA/NOS2/ICAM1/VEGFA/MT-ND4/CXCR4/CYP1A1/PLAU/MT-ATP6/ETS1/DDIT4/EGLN2	13
BP	GO:2001233	regulation of apoptotic signaling pathway	0.00455415605136963	ENSG00000090339/ENSG00000118503/ENSG00000164400/ENSG00000232810/ENSG00000115008/ENSG00000105327/ENSG00000162772/ENSG00000006210/ENSG00000123689/ENSG00000175197/ENSG00000125538/ENSG00000164104/ENSG00000213190	ICAM1/TNFAIP3/CSF2/TNF/IL1A/BBC3/ATF3/CX3CL1/G0S2/DDIT3/IL1B/HMGB2/MLLT11	13
BP	GO:0045076	regulation of interleukin-2 biosynthetic process	0.00460079679759113	ENSG00000115008/ENSG00000128016/ENSG00000125538	IL1A/ZFP36/IL1B	3
BP	GO:0050930	induction of positive chemotaxis	0.00460079679759113	ENSG00000112715/ENSG00000169429/ENSG00000185652	VEGFA/CXCL8/NTF3	3
BP	GO:0002437	inflammatory response to antigenic stimulus	0.00484905911923673	ENSG00000090339/ENSG00000232810/ENSG00000125538/ENSG00000164104	ICAM1/TNF/IL1B/HMGB2	4
BP	GO:1905517	macrophage migration	0.00484905911923673	ENSG00000127129/ENSG00000184371/ENSG00000006210/ENSG00000108691	EDN2/CSF1/CX3CL1/CCL2	4
BP	GO:0072593	reactive oxygen species metabolic process	0.00501685293367386	ENSG00000163874/ENSG00000007171/ENSG00000090339/ENSG00000232810/ENSG00000140465/ENSG00000140274/ENSG00000168209/ENSG00000125538/ENSG00000128340/ENSG00000138061	ZC3H12A/NOS2/ICAM1/TNF/CYP1A1/DUOXA2/DDIT4/IL1B/RAC2/CYP1B1	10
BP	GO:0001525	angiogenesis	0.00518073792206266	ENSG00000148926/ENSG00000163874/ENSG00000112715/ENSG00000118503/ENSG00000169242/ENSG00000115008/ENSG00000117525/ENSG00000134954/ENSG00000169429/ENSG00000006210/ENSG00000108691/ENSG00000185215/ENSG00000125538/ENSG00000138061	ADM/ZC3H12A/VEGFA/TNFAIP3/EFNA1/IL1A/F3/ETS1/CXCL8/CX3CL1/CCL2/TNFAIP2/IL1B/CYP1B1	14
BP	GO:0051249	regulation of lymphocyte activation	0.00531772833537231	ENSG00000118503/ENSG00000124145/ENSG00000107968/ENSG00000197329/ENSG00000108691/ENSG00000143507/ENSG00000057657/ENSG00000125538/ENSG00000113916/ENSG00000128340/ENSG00000167604/ENSG00000110944	TNFAIP3/SDC4/MAP3K8/PELI1/CCL2/DUSP10/PRDM1/IL1B/BCL6/RAC2/NFKBID/IL23A	12
BP	GO:0034142	toll-like receptor 4 signaling pathway	0.0054598206497237	ENSG00000100906/ENSG00000118503/ENSG00000126368/ENSG00000197329	NFKBIA/TNFAIP3/NR1D1/PELI1	4
BP	GO:1900744	regulation of p38MAPK cascade	0.0054598206497237	ENSG00000163874/ENSG00000112715/ENSG00000143507/ENSG00000125538	ZC3H12A/VEGFA/DUSP10/IL1B	4
BP	GO:0007565	female pregnancy	0.00546698891205809	ENSG00000148926/ENSG00000117394/ENSG00000128342/ENSG00000134954/ENSG00000170345/ENSG00000057657/ENSG00000125538/ENSG00000187266	ADM/SLC2A1/LIF/ETS1/FOS/PRDM1/IL1B/EPOR	8
BP	GO:0001666	response to hypoxia	0.005799719298259	ENSG00000148926/ENSG00000135245/ENSG00000007171/ENSG00000090339/ENSG00000112715/ENSG00000198886/ENSG00000121966/ENSG00000140465/ENSG00000122861/ENSG00000134954/ENSG00000168209/ENSG00000269858	ADM/HILPDA/NOS2/ICAM1/VEGFA/MT-ND4/CXCR4/CYP1A1/PLAU/ETS1/DDIT4/EGLN2	12
BP	GO:0031650	regulation of heat generation	0.005799719298259	ENSG00000113369/ENSG00000232810/ENSG00000125538	ARRDC3/TNF/IL1B	3
BP	GO:0032944	regulation of mononuclear cell proliferation	0.00618916682077152	ENSG00000124145/ENSG00000197329/ENSG00000184371/ENSG00000057657/ENSG00000125538/ENSG00000113916/ENSG00000128340/ENSG00000110944	SDC4/PELI1/CSF1/PRDM1/IL1B/BCL6/RAC2/IL23A	8
BP	GO:0050730	regulation of peptidyl-tyrosine phosphorylation	0.00631414167284037	ENSG00000090339/ENSG00000112715/ENSG00000116285/ENSG00000169242/ENSG00000164400/ENSG00000109321/ENSG00000128342/ENSG00000185652/ENSG00000110944	ICAM1/VEGFA/ERRFI1/EFNA1/CSF2/AREG/LIF/NTF3/IL23A	9
BP	GO:0002694	regulation of leukocyte activation	0.00637468808575126	ENSG00000163874/ENSG00000118503/ENSG00000124145/ENSG00000107968/ENSG00000197329/ENSG00000108691/ENSG00000143507/ENSG00000057657/ENSG00000125538/ENSG00000113916/ENSG00000128340/ENSG00000167604/ENSG00000110944	ZC3H12A/TNFAIP3/SDC4/MAP3K8/PELI1/CCL2/DUSP10/PRDM1/IL1B/BCL6/RAC2/NFKBID/IL23A	13
BP	GO:0042133	neurotransmitter metabolic process	0.00655541210400669	ENSG00000163874/ENSG00000007171/ENSG00000090339/ENSG00000232810/ENSG00000125538/ENSG00000138061/ENSG00000128683	ZC3H12A/NOS2/ICAM1/TNF/IL1B/CYP1B1/GAD1	7
BP	GO:0036293	response to decreased oxygen levels	0.00707673714194778	ENSG00000148926/ENSG00000135245/ENSG00000007171/ENSG00000090339/ENSG00000112715/ENSG00000198886/ENSG00000121966/ENSG00000140465/ENSG00000122861/ENSG00000134954/ENSG00000168209/ENSG00000269858	ADM/HILPDA/NOS2/ICAM1/VEGFA/MT-ND4/CXCR4/CYP1A1/PLAU/ETS1/DDIT4/EGLN2	12
BP	GO:0010817	regulation of hormone levels	0.00732082506702948	ENSG00000148926/ENSG00000007171/ENSG00000163659/ENSG00000232810/ENSG00000117394/ENSG00000198355/ENSG00000140465/ENSG00000126368/ENSG00000128342/ENSG00000140274/ENSG00000125538/ENSG00000125798/ENSG00000138061/ENSG00000053438	ADM/NOS2/TIPARP/TNF/SLC2A1/PIM3/CYP1A1/NR1D1/LIF/DUOXA2/IL1B/FOXA2/CYP1B1/NNAT	14
BP	GO:0050729	positive regulation of inflammatory response	0.00748790878666837	ENSG00000100906/ENSG00000232810/ENSG00000134954/ENSG00000006210/ENSG00000125538/ENSG00000110944	NFKBIA/TNF/ETS1/CX3CL1/IL1B/IL23A	6
BP	GO:0002695	negative regulation of leukocyte activation	0.00753287237459797	ENSG00000163874/ENSG00000118503/ENSG00000124145/ENSG00000197329/ENSG00000057657/ENSG00000113916/ENSG00000167604	ZC3H12A/TNFAIP3/SDC4/PELI1/PRDM1/BCL6/NFKBID	7
BP	GO:0032637	interleukin-8 production	0.00783919003381216	ENSG00000007171/ENSG00000232810/ENSG00000069399/ENSG00000175197/ENSG00000125538	NOS2/TNF/BCL3/DDIT3/IL1B	5
BP	GO:0050796	regulation of insulin secretion	0.00804954749555249	ENSG00000007171/ENSG00000232810/ENSG00000117394/ENSG00000198355/ENSG00000126368/ENSG00000125538/ENSG00000125798/ENSG00000053438	NOS2/TNF/SLC2A1/PIM3/NR1D1/IL1B/FOXA2/NNAT	8
BP	GO:0070661	leukocyte proliferation	0.00881852741515517	ENSG00000118503/ENSG00000124145/ENSG00000197329/ENSG00000184371/ENSG00000057657/ENSG00000125538/ENSG00000113916/ENSG00000128340/ENSG00000110944	TNFAIP3/SDC4/PELI1/CSF1/PRDM1/IL1B/BCL6/RAC2/IL23A	9
BP	GO:0002467	germinal center formation	0.00881852741515517	ENSG00000118503/ENSG00000069399/ENSG00000113916	TNFAIP3/BCL3/BCL6	3
BP	GO:0010893	positive regulation of steroid biosynthetic process	0.00881852741515517	ENSG00000232810/ENSG00000126368/ENSG00000125538	TNF/NR1D1/IL1B	3
BP	GO:0032691	negative regulation of interleukin-1 beta production	0.00881852741515517	ENSG00000163874/ENSG00000116285/ENSG00000118503	ZC3H12A/ERRFI1/TNFAIP3	3
BP	GO:0034143	regulation of toll-like receptor 4 signaling pathway	0.00881852741515517	ENSG00000118503/ENSG00000126368/ENSG00000197329	TNFAIP3/NR1D1/PELI1	3
BP	GO:0042094	interleukin-2 biosynthetic process	0.00881852741515517	ENSG00000115008/ENSG00000128016/ENSG00000125538	IL1A/ZFP36/IL1B	3
BP	GO:0019915	lipid storage	0.0096545121205673	ENSG00000163874/ENSG00000100906/ENSG00000135245/ENSG00000232810/ENSG00000125538	ZC3H12A/NFKBIA/HILPDA/TNF/IL1B	5
BP	GO:0048545	response to steroid hormone	0.0104505745391945	ENSG00000148926/ENSG00000090339/ENSG00000116285/ENSG00000232810/ENSG00000128016/ENSG00000109321/ENSG00000126368/ENSG00000170345/ENSG00000168209/ENSG00000164104/ENSG00000269858/ENSG00000160781	ADM/ICAM1/ERRFI1/TNF/ZFP36/AREG/NR1D1/FOS/DDIT4/HMGB2/EGLN2/PAQR6	12
BP	GO:0032680	regulation of tumor necrosis factor production	0.0109005585161866	ENSG00000163874/ENSG00000116285/ENSG00000118503/ENSG00000128016/ENSG00000069399/ENSG00000110944	ZC3H12A/ERRFI1/TNFAIP3/ZFP36/BCL3/IL23A	6
BP	GO:0032612	interleukin-1 production	0.0111608148605225	ENSG00000163874/ENSG00000115009/ENSG00000116285/ENSG00000118503/ENSG00000125538	ZC3H12A/CCL20/ERRFI1/TNFAIP3/IL1B	5
BP	GO:0043122	regulation of I-kappaB kinase/NF-kappaB signaling	0.0111608148605225	ENSG00000163874/ENSG00000118503/ENSG00000232810/ENSG00000023445/ENSG00000115008/ENSG00000197329/ENSG00000125538/ENSG00000167604/ENSG00000080561	ZC3H12A/TNFAIP3/TNF/BIRC3/IL1A/PELI1/IL1B/NFKBID/MID2	9
BP	GO:0050865	regulation of cell activation	0.0115155165618957	ENSG00000163874/ENSG00000118503/ENSG00000124145/ENSG00000107968/ENSG00000197329/ENSG00000108691/ENSG00000143507/ENSG00000057657/ENSG00000125538/ENSG00000113916/ENSG00000128340/ENSG00000167604/ENSG00000110944	ZC3H12A/TNFAIP3/SDC4/MAP3K8/PELI1/CCL2/DUSP10/PRDM1/IL1B/BCL6/RAC2/NFKBID/IL23A	13
BP	GO:0032720	negative regulation of tumor necrosis factor production	0.0115155165618957	ENSG00000163874/ENSG00000116285/ENSG00000118503/ENSG00000069399	ZC3H12A/ERRFI1/TNFAIP3/BCL3	4
BP	GO:0048247	lymphocyte chemotaxis	0.0115155165618957	ENSG00000115009/ENSG00000006210/ENSG00000108691/ENSG00000102962	CCL20/CX3CL1/CCL2/CCL22	4
BP	GO:0050691	regulation of defense response to virus by host	0.0115155165618957	ENSG00000163874/ENSG00000118503/ENSG00000125538/ENSG00000110944	ZC3H12A/TNFAIP3/IL1B/IL23A	4
BP	GO:0038034	signal transduction in absence of ligand	0.0115155165618957	ENSG00000164400/ENSG00000232810/ENSG00000115008/ENSG00000006210/ENSG00000125538	CSF2/TNF/IL1A/CX3CL1/IL1B	5
BP	GO:0070373	negative regulation of ERK1 and ERK2 cascade	0.0115155165618957	ENSG00000116285/ENSG00000139318/ENSG00000162772/ENSG00000128342/ENSG00000143507	ERRFI1/DUSP6/ATF3/LIF/DUSP10	5
BP	GO:0097192	extrinsic apoptotic signaling pathway in absence of ligand	0.0115155165618957	ENSG00000164400/ENSG00000232810/ENSG00000115008/ENSG00000006210/ENSG00000125538	CSF2/TNF/IL1A/CX3CL1/IL1B	5
BP	GO:1903555	regulation of tumor necrosis factor superfamily cytokine production	0.0115630566263302	ENSG00000163874/ENSG00000116285/ENSG00000118503/ENSG00000128016/ENSG00000069399/ENSG00000110944	ZC3H12A/ERRFI1/TNFAIP3/ZFP36/BCL3/IL23A	6
BP	GO:1902105	regulation of leukocyte differentiation	0.0117573351652594	ENSG00000232810/ENSG00000128342/ENSG00000170345/ENSG00000184371/ENSG00000143507/ENSG00000057657/ENSG00000113916/ENSG00000167604/ENSG00000110944	TNF/LIF/FOS/CSF1/DUSP10/PRDM1/BCL6/NFKBID/IL23A	9
BP	GO:0032635	interleukin-6 production	0.0120375238989383	ENSG00000163874/ENSG00000007171/ENSG00000118503/ENSG00000232810/ENSG00000115008/ENSG00000125538	ZC3H12A/NOS2/TNFAIP3/TNF/IL1A/IL1B	6
BP	GO:0032640	tumor necrosis factor production	0.0120375238989383	ENSG00000163874/ENSG00000116285/ENSG00000118503/ENSG00000128016/ENSG00000069399/ENSG00000110944	ZC3H12A/ERRFI1/TNFAIP3/ZFP36/BCL3/IL23A	6
BP	GO:0046879	hormone secretion	0.0120375238989383	ENSG00000148926/ENSG00000007171/ENSG00000232810/ENSG00000117394/ENSG00000198355/ENSG00000126368/ENSG00000128342/ENSG00000125538/ENSG00000125798/ENSG00000053438	ADM/NOS2/TNF/SLC2A1/PIM3/NR1D1/LIF/IL1B/FOXA2/NNAT	10
BP	GO:0002548	monocyte chemotaxis	0.0121770932934863	ENSG00000115009/ENSG00000006210/ENSG00000108691/ENSG00000102962	CCL20/CX3CL1/CCL2/CCL22	4
BP	GO:0010883	regulation of lipid storage	0.0121770932934863	ENSG00000163874/ENSG00000100906/ENSG00000135245/ENSG00000232810	ZC3H12A/NFKBIA/HILPDA/TNF	4
BP	GO:0034250	positive regulation of cellular amide metabolic process	0.0122594081472498	ENSG00000163874/ENSG00000169242/ENSG00000232810/ENSG00000087074/ENSG00000198563/ENSG00000069399/ENSG00000204531	ZC3H12A/EFNA1/TNF/PPP1R15A/DDX39B/BCL3/POU5F1	7
BP	GO:0030968	endoplasmic reticulum unfolded protein response	0.012742822456541	ENSG00000087074/ENSG00000162772/ENSG00000180667/ENSG00000169429/ENSG00000108691/ENSG00000175197/ENSG00000108465	PPP1R15A/ATF3/YOD1/CXCL8/CCL2/DDIT3/CDK5RAP3	7
BP	GO:0031667	response to nutrient levels	0.012742822456541	ENSG00000148926/ENSG00000163874/ENSG00000090339/ENSG00000137193/ENSG00000117394/ENSG00000128016/ENSG00000140465/ENSG00000162772/ENSG00000148339/ENSG00000175197/ENSG00000125538/ENSG00000025039/ENSG00000125798	ADM/ZC3H12A/ICAM1/PIM1/SLC2A1/ZFP36/CYP1A1/ATF3/SLC25A25/DDIT3/IL1B/RRAGD/FOXA2	13
BP	GO:0050866	negative regulation of cell activation	0.0130778838416988	ENSG00000163874/ENSG00000118503/ENSG00000124145/ENSG00000197329/ENSG00000057657/ENSG00000113916/ENSG00000167604	ZC3H12A/TNFAIP3/SDC4/PELI1/PRDM1/BCL6/NFKBID	7
BP	GO:0046883	regulation of hormone secretion	0.0130778838416988	ENSG00000007171/ENSG00000232810/ENSG00000117394/ENSG00000198355/ENSG00000126368/ENSG00000128342/ENSG00000125538/ENSG00000125798/ENSG00000053438	NOS2/TNF/SLC2A1/PIM3/NR1D1/LIF/IL1B/FOXA2/NNAT	9
BP	GO:0046688	response to copper ion	0.0130778838416988	ENSG00000090339/ENSG00000198804/ENSG00000115008/ENSG00000140465	ICAM1/MT-CO1/IL1A/CYP1A1	4
BP	GO:1903556	negative regulation of tumor necrosis factor superfamily cytokine production	0.0130778838416988	ENSG00000163874/ENSG00000116285/ENSG00000118503/ENSG00000069399	ZC3H12A/ERRFI1/TNFAIP3/BCL3	4
BP	GO:0050688	regulation of defense response to virus	0.0132935421420895	ENSG00000163874/ENSG00000118503/ENSG00000023445/ENSG00000125538/ENSG00000110944	ZC3H12A/TNFAIP3/BIRC3/IL1B/IL23A	5
BP	GO:0071706	tumor necrosis factor superfamily cytokine production	0.0133966165060159	ENSG00000163874/ENSG00000116285/ENSG00000118503/ENSG00000128016/ENSG00000069399/ENSG00000110944	ZC3H12A/ERRFI1/TNFAIP3/ZFP36/BCL3/IL23A	6
BP	GO:0034114	regulation of heterotypic cell-cell adhesion	0.0140032596194657	ENSG00000232810/ENSG00000179820/ENSG00000125538	TNF/MYADM/IL1B	3
BP	GO:0060055	angiogenesis involved in wound healing	0.0140032596194657	ENSG00000118503/ENSG00000134954/ENSG00000006210	TNFAIP3/ETS1/CX3CL1	3
BP	GO:0009914	hormone transport	0.0142296137016528	ENSG00000148926/ENSG00000007171/ENSG00000232810/ENSG00000117394/ENSG00000198355/ENSG00000126368/ENSG00000128342/ENSG00000125538/ENSG00000125798/ENSG00000053438	ADM/NOS2/TNF/SLC2A1/PIM3/NR1D1/LIF/IL1B/FOXA2/NNAT	10
BP	GO:0030218	erythrocyte differentiation	0.0146339844829217	ENSG00000112715/ENSG00000128016/ENSG00000134954/ENSG00000172331/ENSG00000113916/ENSG00000164104	VEGFA/ZFP36/ETS1/BPGM/BCL6/HMGB2	6
BP	GO:0090276	regulation of peptide hormone secretion	0.0146339844829217	ENSG00000007171/ENSG00000232810/ENSG00000117394/ENSG00000198355/ENSG00000126368/ENSG00000125538/ENSG00000125798/ENSG00000053438	NOS2/TNF/SLC2A1/PIM3/NR1D1/IL1B/FOXA2/NNAT	8
BP	GO:0050673	epithelial cell proliferation	0.0148559981377104	ENSG00000112715/ENSG00000116285/ENSG00000118503/ENSG00000232810/ENSG00000128016/ENSG00000109321/ENSG00000117525/ENSG00000126368/ENSG00000143507/ENSG00000164104/ENSG00000170873	VEGFA/ERRFI1/TNFAIP3/TNF/ZFP36/AREG/F3/NR1D1/DUSP10/HMGB2/MTSS1	11
BP	GO:0061028	establishment of endothelial barrier	0.0154040462759386	ENSG00000090339/ENSG00000232810/ENSG00000179820/ENSG00000125538	ICAM1/TNF/MYADM/IL1B	4
BP	GO:0071346	cellular response to interferon-gamma	0.0155016510388416	ENSG00000115009/ENSG00000007171/ENSG00000090339/ENSG00000006210/ENSG00000108691/ENSG00000102962/ENSG00000213928	CCL20/NOS2/ICAM1/CX3CL1/CCL2/CCL22/IRF9	7
BP	GO:0051250	negative regulation of lymphocyte activation	0.0158810614790832	ENSG00000118503/ENSG00000124145/ENSG00000197329/ENSG00000057657/ENSG00000113916/ENSG00000167604	TNFAIP3/SDC4/PELI1/PRDM1/BCL6/NFKBID	6
BP	GO:0032692	negative regulation of interleukin-1 production	0.0158810614790832	ENSG00000163874/ENSG00000116285/ENSG00000118503	ZC3H12A/ERRFI1/TNFAIP3	3
BP	GO:0042359	vitamin D metabolic process	0.0158810614790832	ENSG00000232810/ENSG00000140465/ENSG00000125538	TNF/CYP1A1/IL1B	3
BP	GO:0061756	leukocyte adhesion to vascular endothelial cell	0.0158810614790832	ENSG00000090339/ENSG00000232810/ENSG00000134954	ICAM1/TNF/ETS1	3
BP	GO:1900745	positive regulation of p38MAPK cascade	0.0158810614790832	ENSG00000163874/ENSG00000112715/ENSG00000125538	ZC3H12A/VEGFA/IL1B	3
BP	GO:0048871	multicellular organismal homeostasis	0.0159604349416286	ENSG00000127129/ENSG00000112715/ENSG00000113369/ENSG00000118503/ENSG00000232810/ENSG00000115008/ENSG00000126368/ENSG00000184371/ENSG00000125538/ENSG00000128340	EDN2/VEGFA/ARRDC3/TNFAIP3/TNF/IL1A/NR1D1/CSF1/IL1B/RAC2	10
BP	GO:0050678	regulation of epithelial cell proliferation	0.0159604349416286	ENSG00000112715/ENSG00000116285/ENSG00000118503/ENSG00000232810/ENSG00000128016/ENSG00000117525/ENSG00000126368/ENSG00000143507/ENSG00000164104/ENSG00000170873	VEGFA/ERRFI1/TNFAIP3/TNF/ZFP36/F3/NR1D1/DUSP10/HMGB2/MTSS1	10
BP	GO:0043407	negative regulation of MAP kinase activity	0.0161799115359567	ENSG00000138166/ENSG00000139318/ENSG00000143507/ENSG00000125538/ENSG00000108465	DUSP5/DUSP6/DUSP10/IL1B/CDK5RAP3	5
BP	GO:0000060	protein import into nucleus, translocation	0.0161799115359567	ENSG00000100906/ENSG00000232810/ENSG00000069399/ENSG00000113916	NFKBIA/TNF/BCL3/BCL6	4
BP	GO:0006986	response to unfolded protein	0.0165172616297305	ENSG00000087074/ENSG00000162772/ENSG00000180667/ENSG00000128965/ENSG00000169429/ENSG00000108691/ENSG00000175197/ENSG00000108465	PPP1R15A/ATF3/YOD1/CHAC1/CXCL8/CCL2/DDIT3/CDK5RAP3	8
BP	GO:0042742	defense response to bacterium	0.0174515864778597	ENSG00000115009/ENSG00000007171/ENSG00000232810/ENSG00000069399/ENSG00000124875/ENSG00000164104/ENSG00000110944	CCL20/NOS2/TNF/BCL3/CXCL6/HMGB2/IL23A	7
BP	GO:0030073	insulin secretion	0.0176062913656871	ENSG00000007171/ENSG00000232810/ENSG00000117394/ENSG00000198355/ENSG00000126368/ENSG00000125538/ENSG00000125798/ENSG00000053438	NOS2/TNF/SLC2A1/PIM3/NR1D1/IL1B/FOXA2/NNAT	8
BP	GO:0006123	mitochondrial electron transport, cytochrome c to oxygen	0.0180382099927074	ENSG00000198804/ENSG00000198938/ENSG00000198712	MT-CO1/MT-CO3/MT-CO2	3
BP	GO:0019646	aerobic electron transport chain	0.0180382099927074	ENSG00000198804/ENSG00000198938/ENSG00000198712	MT-CO1/MT-CO3/MT-CO2	3
BP	GO:0032943	mononuclear cell proliferation	0.0186549739274138	ENSG00000124145/ENSG00000197329/ENSG00000184371/ENSG00000057657/ENSG00000125538/ENSG00000113916/ENSG00000128340/ENSG00000110944	SDC4/PELI1/CSF1/PRDM1/IL1B/BCL6/RAC2/IL23A	8
BP	GO:0009409	response to cold	0.0188897404430751	ENSG00000148926/ENSG00000100906/ENSG00000198712/ENSG00000170345	ADM/NFKBIA/MT-CO2/FOS	4
BP	GO:0032663	regulation of interleukin-2 production	0.0188897404430751	ENSG00000118503/ENSG00000115008/ENSG00000128016/ENSG00000125538	TNFAIP3/IL1A/ZFP36/IL1B	4
BP	GO:0032649	regulation of interferon-gamma production	0.0189005669479687	ENSG00000163874/ENSG00000232810/ENSG00000069399/ENSG00000125538/ENSG00000110944	ZC3H12A/TNF/BCL3/IL1B/IL23A	5
BP	GO:0034101	erythrocyte homeostasis	0.0199281936629518	ENSG00000112715/ENSG00000128016/ENSG00000134954/ENSG00000172331/ENSG00000113916/ENSG00000164104	VEGFA/ZFP36/ETS1/BPGM/BCL6/HMGB2	6
BP	GO:0051926	negative regulation of calcium ion transport	0.0204376292983164	ENSG00000090339/ENSG00000164949/ENSG00000166592/ENSG00000213366	ICAM1/GEM/RRAD/GSTM2	4
BP	GO:0050670	regulation of lymphocyte proliferation	0.020511767470129	ENSG00000124145/ENSG00000197329/ENSG00000057657/ENSG00000125538/ENSG00000113916/ENSG00000128340/ENSG00000110944	SDC4/PELI1/PRDM1/IL1B/BCL6/RAC2/IL23A	7
BP	GO:0046649	lymphocyte activation	0.0205479200392028	ENSG00000090339/ENSG00000118503/ENSG00000124145/ENSG00000107968/ENSG00000197329/ENSG00000069399/ENSG00000108691/ENSG00000143507/ENSG00000057657/ENSG00000125538/ENSG00000113916/ENSG00000128340/ENSG00000167604/ENSG00000110944	ICAM1/TNFAIP3/SDC4/MAP3K8/PELI1/BCL3/CCL2/DUSP10/PRDM1/IL1B/BCL6/RAC2/NFKBID/IL23A	14
BP	GO:0002819	regulation of adaptive immune response	0.0205545740031084	ENSG00000118503/ENSG00000232810/ENSG00000143507/ENSG00000125538/ENSG00000113916/ENSG00000110944	TNFAIP3/TNF/DUSP10/IL1B/BCL6/IL23A	6
BP	GO:2001234	negative regulation of apoptotic signaling pathway	0.0205915818415402	ENSG00000090339/ENSG00000118503/ENSG00000164400/ENSG00000232810/ENSG00000115008/ENSG00000006210/ENSG00000125538/ENSG00000164104	ICAM1/TNFAIP3/CSF2/TNF/IL1A/CX3CL1/IL1B/HMGB2	8
BP	GO:0045727	positive regulation of translation	0.0213438549462451	ENSG00000163874/ENSG00000232810/ENSG00000087074/ENSG00000198563/ENSG00000069399/ENSG00000204531	ZC3H12A/TNF/PPP1R15A/DDX39B/BCL3/POU5F1	6
BP	GO:0002521	leukocyte differentiation	0.0213438549462451	ENSG00000112715/ENSG00000164400/ENSG00000232810/ENSG00000128342/ENSG00000069399/ENSG00000170345/ENSG00000184371/ENSG00000143507/ENSG00000057657/ENSG00000113916/ENSG00000167604/ENSG00000110944	VEGFA/CSF2/TNF/LIF/BCL3/FOS/CSF1/DUSP10/PRDM1/BCL6/NFKBID/IL23A	12
BP	GO:0042060	wound healing	0.0225328621099241	ENSG00000115009/ENSG00000118503/ENSG00000124145/ENSG00000115008/ENSG00000185022/ENSG00000117525/ENSG00000122861/ENSG00000134954/ENSG00000006210/ENSG00000143507/ENSG00000153933/ENSG00000125798/ENSG00000128340	CCL20/TNFAIP3/SDC4/IL1A/MAFF/F3/PLAU/ETS1/CX3CL1/DUSP10/DGKE/FOXA2/RAC2	13
BP	GO:0042036	negative regulation of cytokine biosynthetic process	0.023139401228803	ENSG00000116285/ENSG00000128016/ENSG00000069399	ERRFI1/ZFP36/BCL3	3
BP	GO:0034620	cellular response to unfolded protein	0.0232251095037356	ENSG00000087074/ENSG00000162772/ENSG00000180667/ENSG00000169429/ENSG00000108691/ENSG00000175197/ENSG00000108465	PPP1R15A/ATF3/YOD1/CXCL8/CCL2/DDIT3/CDK5RAP3	7
BP	GO:0008625	extrinsic apoptotic signaling pathway via death domain receptors	0.0245276316543525	ENSG00000090339/ENSG00000118503/ENSG00000232810/ENSG00000162772/ENSG00000164104	ICAM1/TNFAIP3/TNF/ATF3/HMGB2	5
BP	GO:0002831	regulation of response to biotic stimulus	0.0252420379098133	ENSG00000163874/ENSG00000118503/ENSG00000023445/ENSG00000057657/ENSG00000125538/ENSG00000110944	ZC3H12A/TNFAIP3/BIRC3/PRDM1/IL1B/IL23A	6
BP	GO:0009895	negative regulation of catabolic process	0.0257831934310697	ENSG00000007171/ENSG00000169242/ENSG00000151014/ENSG00000232810/ENSG00000128016/ENSG00000180667/ENSG00000168209/ENSG00000125538/ENSG00000108465	NOS2/EFNA1/NOCT/TNF/ZFP36/YOD1/DDIT4/IL1B/CDK5RAP3	9
BP	GO:0010035	response to inorganic substance	0.0258695929035817	ENSG00000163874/ENSG00000090339/ENSG00000198804/ENSG00000118503/ENSG00000164400/ENSG00000232810/ENSG00000115008/ENSG00000109321/ENSG00000140465/ENSG00000134954/ENSG00000170345/ENSG00000118194/ENSG00000138061	ZC3H12A/ICAM1/MT-CO1/TNFAIP3/CSF2/TNF/IL1A/AREG/CYP1A1/ETS1/FOS/TNNT2/CYP1B1	13
BP	GO:0043900	regulation of multi-organism process	0.0259115987964989	ENSG00000163874/ENSG00000007171/ENSG00000118503/ENSG00000232810/ENSG00000023445/ENSG00000128016/ENSG00000169429/ENSG00000057657/ENSG00000125538/ENSG00000080561/ENSG00000110944	ZC3H12A/NOS2/TNFAIP3/TNF/BIRC3/ZFP36/CXCL8/PRDM1/IL1B/MID2/IL23A	11
BP	GO:0045940	positive regulation of steroid metabolic process	0.0259115987964989	ENSG00000232810/ENSG00000126368/ENSG00000125538	TNF/NR1D1/IL1B	3
BP	GO:0001818	negative regulation of cytokine production	0.026464164434236	ENSG00000163874/ENSG00000116285/ENSG00000118503/ENSG00000232810/ENSG00000128016/ENSG00000069399/ENSG00000113916/ENSG00000110944	ZC3H12A/ERRFI1/TNFAIP3/TNF/ZFP36/BCL3/BCL6/IL23A	8
BP	GO:0032611	interleukin-1 beta production	0.0265456105022119	ENSG00000163874/ENSG00000116285/ENSG00000118503/ENSG00000125538	ZC3H12A/ERRFI1/TNFAIP3/IL1B	4
BP	GO:0045428	regulation of nitric oxide biosynthetic process	0.0265456105022119	ENSG00000163874/ENSG00000090339/ENSG00000232810/ENSG00000125538	ZC3H12A/ICAM1/TNF/IL1B	4
BP	GO:0032609	interferon-gamma production	0.0265456105022119	ENSG00000163874/ENSG00000232810/ENSG00000069399/ENSG00000125538/ENSG00000110944	ZC3H12A/TNF/BCL3/IL1B/IL23A	5
BP	GO:0051251	positive regulation of lymphocyte activation	0.0268631827454057	ENSG00000107968/ENSG00000197329/ENSG00000108691/ENSG00000143507/ENSG00000057657/ENSG00000125538/ENSG00000113916/ENSG00000110944	MAP3K8/PELI1/CCL2/DUSP10/PRDM1/IL1B/BCL6/IL23A	8
BP	GO:0045860	positive regulation of protein kinase activity	0.0270665275924124	ENSG00000112715/ENSG00000138166/ENSG00000169242/ENSG00000121966/ENSG00000139318/ENSG00000124145/ENSG00000232810/ENSG00000163660/ENSG00000107968/ENSG00000184371/ENSG00000125538/ENSG00000185652/ENSG00000110944	VEGFA/DUSP5/EFNA1/CXCR4/DUSP6/SDC4/TNF/CCNL1/MAP3K8/CSF1/IL1B/NTF3/IL23A	13
BP	GO:0035966	response to topologically incorrect protein	0.0274003840167283	ENSG00000087074/ENSG00000162772/ENSG00000180667/ENSG00000128965/ENSG00000169429/ENSG00000108691/ENSG00000175197/ENSG00000108465	PPP1R15A/ATF3/YOD1/CHAC1/CXCL8/CCL2/DDIT3/CDK5RAP3	8
BP	GO:0030856	regulation of epithelial cell differentiation	0.0274003840167283	ENSG00000116285/ENSG00000232810/ENSG00000185022/ENSG00000128016/ENSG00000128342/ENSG00000125538	ERRFI1/TNF/MAFF/ZFP36/LIF/IL1B	6
BP	GO:0034341	response to interferon-gamma	0.0274003840167283	ENSG00000115009/ENSG00000007171/ENSG00000090339/ENSG00000006210/ENSG00000108691/ENSG00000102962/ENSG00000213928	CCL20/NOS2/ICAM1/CX3CL1/CCL2/CCL22/IRF9	7
BP	GO:0014013	regulation of gliogenesis	0.0274138580510728	ENSG00000121966/ENSG00000128342/ENSG00000184371/ENSG00000143507/ENSG00000138311	CXCR4/LIF/CSF1/DUSP10/ZNF365	5
BP	GO:0033627	cell adhesion mediated by integrin	0.0279201724377482	ENSG00000090339/ENSG00000169242/ENSG00000122861/ENSG00000138061	ICAM1/EFNA1/PLAU/CYP1B1	4
BP	GO:0010575	positive regulation of vascular endothelial growth factor production	0.0280294015377402	ENSG00000115008/ENSG00000125538/ENSG00000138061	IL1A/IL1B/CYP1B1	3
BP	GO:0007259	JAK-STAT cascade	0.0280294015377402	ENSG00000164400/ENSG00000128342/ENSG00000069399/ENSG00000108691/ENSG00000138061/ENSG00000110944	CSF2/LIF/BCL3/CCL2/CYP1B1/IL23A	6
BP	GO:0097696	STAT cascade	0.0280294015377402	ENSG00000164400/ENSG00000128342/ENSG00000069399/ENSG00000108691/ENSG00000138061/ENSG00000110944	CSF2/LIF/BCL3/CCL2/CYP1B1/IL23A	6
BP	GO:0097327	response to antineoplastic agent	0.0284244098485506	ENSG00000163874/ENSG00000090339/ENSG00000116285/ENSG00000168209/ENSG00000143630	ZC3H12A/ICAM1/ERRFI1/DDIT4/HCN3	5
BP	GO:0071466	cellular response to xenobiotic stimulus	0.0285598911893614	ENSG00000090339/ENSG00000116285/ENSG00000140465/ENSG00000168209/ENSG00000213366/ENSG00000139631/ENSG00000138061	ICAM1/ERRFI1/CYP1A1/DDIT4/GSTM2/CSAD/CYP1B1	7
BP	GO:0043405	regulation of MAP kinase activity	0.0285598911893614	ENSG00000112715/ENSG00000138166/ENSG00000121966/ENSG00000139318/ENSG00000232810/ENSG00000107968/ENSG00000143507/ENSG00000125538/ENSG00000108465/ENSG00000185652	VEGFA/DUSP5/CXCR4/DUSP6/TNF/MAP3K8/DUSP10/IL1B/CDK5RAP3/NTF3	10
BP	GO:0032623	interleukin-2 production	0.0292277394118332	ENSG00000118503/ENSG00000115008/ENSG00000128016/ENSG00000125538	TNFAIP3/IL1A/ZFP36/IL1B	4
BP	GO:0032677	regulation of interleukin-8 production	0.0292277394118332	ENSG00000232810/ENSG00000069399/ENSG00000175197/ENSG00000125538	TNF/BCL3/DDIT3/IL1B	4
BP	GO:0000188	inactivation of MAPK activity	0.030695994207862	ENSG00000138166/ENSG00000139318/ENSG00000143507	DUSP5/DUSP6/DUSP10	3
BP	GO:0050869	negative regulation of B cell activation	0.030695994207862	ENSG00000118503/ENSG00000057657/ENSG00000113916	TNFAIP3/PRDM1/BCL6	3
BP	GO:0014015	positive regulation of gliogenesis	0.030695994207862	ENSG00000121966/ENSG00000128342/ENSG00000184371/ENSG00000138311	CXCR4/LIF/CSF1/ZNF365	4
BP	GO:0032729	positive regulation of interferon-gamma production	0.030695994207862	ENSG00000232810/ENSG00000069399/ENSG00000125538/ENSG00000110944	TNF/BCL3/IL1B/IL23A	4
BP	GO:0034121	regulation of toll-like receptor signaling pathway	0.030695994207862	ENSG00000118503/ENSG00000023445/ENSG00000126368/ENSG00000197329	TNFAIP3/BIRC3/NR1D1/PELI1	4
BP	GO:0045685	regulation of glial cell differentiation	0.030695994207862	ENSG00000121966/ENSG00000128342/ENSG00000143507/ENSG00000138311	CXCR4/LIF/DUSP10/ZNF365	4
BP	GO:1903524	positive regulation of blood circulation	0.030695994207862	ENSG00000148926/ENSG00000127129/ENSG00000090339/ENSG00000158286	ADM/EDN2/ICAM1/RNF207	4
BP	GO:0002250	adaptive immune response	0.0309688744905727	ENSG00000090339/ENSG00000118503/ENSG00000232810/ENSG00000069399/ENSG00000143507/ENSG00000057657/ENSG00000125538/ENSG00000113916/ENSG00000110944	ICAM1/TNFAIP3/TNF/BCL3/DUSP10/PRDM1/IL1B/BCL6/IL23A	9
BP	GO:0002573	myeloid leukocyte differentiation	0.0315727231468453	ENSG00000112715/ENSG00000164400/ENSG00000232810/ENSG00000128342/ENSG00000170345/ENSG00000184371/ENSG00000110944	VEGFA/CSF2/TNF/LIF/FOS/CSF1/IL23A	7
BP	GO:0046777	protein autophosphorylation	0.0323177891069729	ENSG00000112715/ENSG00000116285/ENSG00000013441/ENSG00000137193/ENSG00000198355/ENSG00000179335/ENSG00000176444/ENSG00000113240	VEGFA/ERRFI1/CLK1/PIM1/PIM3/CLK3/CLK2/CLK4	8
BP	GO:0010810	regulation of cell-substrate adhesion	0.0323322879011102	ENSG00000112715/ENSG00000124145/ENSG00000122861/ENSG00000184371/ENSG00000179820/ENSG00000113916/ENSG00000128340	VEGFA/SDC4/PLAU/CSF1/MYADM/BCL6/RAC2	7
BP	GO:0032652	regulation of interleukin-1 production	0.0323322879011102	ENSG00000163874/ENSG00000115009/ENSG00000116285/ENSG00000118503	ZC3H12A/CCL20/ERRFI1/TNFAIP3	4
BP	GO:1902041	regulation of extrinsic apoptotic signaling pathway via death domain receptors	0.0323322879011102	ENSG00000090339/ENSG00000118503/ENSG00000162772/ENSG00000164104	ICAM1/TNFAIP3/ATF3/HMGB2	4
BP	GO:0051051	negative regulation of transport	0.032560562769234	ENSG00000163874/ENSG00000090339/ENSG00000232810/ENSG00000198355/ENSG00000180667/ENSG00000128342/ENSG00000164949/ENSG00000102287/ENSG00000125538/ENSG00000166592/ENSG00000213366	ZC3H12A/ICAM1/TNF/PIM3/YOD1/LIF/GEM/GABRE/IL1B/RRAD/GSTM2	11
BP	GO:0010743	regulation of macrophage derived foam cell differentiation	0.0331484545207161	ENSG00000100906/ENSG00000164400/ENSG00000184371	NFKBIA/CSF2/CSF1	3
BP	GO:1901020	negative regulation of calcium ion transmembrane transporter activity	0.0331484545207161	ENSG00000164949/ENSG00000166592/ENSG00000213366	GEM/RRAD/GSTM2	3
BP	GO:0030072	peptide hormone secretion	0.0332905691671133	ENSG00000007171/ENSG00000232810/ENSG00000117394/ENSG00000198355/ENSG00000126368/ENSG00000125538/ENSG00000125798/ENSG00000053438	NOS2/TNF/SLC2A1/PIM3/NR1D1/IL1B/FOXA2/NNAT	8
BP	GO:0048872	homeostasis of number of cells	0.0332905691671133	ENSG00000112715/ENSG00000118503/ENSG00000128016/ENSG00000134954/ENSG00000184371/ENSG00000172331/ENSG00000113916/ENSG00000164104	VEGFA/TNFAIP3/ZFP36/ETS1/CSF1/BPGM/BCL6/HMGB2	8
BP	GO:0046427	positive regulation of JAK-STAT cascade	0.0338834379003953	ENSG00000164400/ENSG00000128342/ENSG00000138061/ENSG00000110944	CSF2/LIF/CYP1B1/IL23A	4
BP	GO:1904894	positive regulation of STAT cascade	0.0338834379003953	ENSG00000164400/ENSG00000128342/ENSG00000138061/ENSG00000110944	CSF2/LIF/CYP1B1/IL23A	4
BP	GO:0035967	cellular response to topologically incorrect protein	0.0359219453880286	ENSG00000087074/ENSG00000162772/ENSG00000180667/ENSG00000169429/ENSG00000108691/ENSG00000175197/ENSG00000108465	PPP1R15A/ATF3/YOD1/CXCL8/CCL2/DDIT3/CDK5RAP3	7
BP	GO:0001885	endothelial cell development	0.0360161947926104	ENSG00000090339/ENSG00000232810/ENSG00000179820/ENSG00000125538	ICAM1/TNF/MYADM/IL1B	4
BP	GO:0070664	negative regulation of leukocyte proliferation	0.0360161947926104	ENSG00000118503/ENSG00000124145/ENSG00000197329/ENSG00000057657	TNFAIP3/SDC4/PELI1/PRDM1	4
BP	GO:0072604	interleukin-6 secretion	0.0362086070514779	ENSG00000163874/ENSG00000007171/ENSG00000125538	ZC3H12A/NOS2/IL1B	3
BP	GO:0000187	activation of MAPK activity	0.0364780256561664	ENSG00000138166/ENSG00000121966/ENSG00000139318/ENSG00000232810/ENSG00000125538/ENSG00000185652	DUSP5/CXCR4/DUSP6/TNF/IL1B/NTF3	6
BP	GO:0070374	positive regulation of ERK1 and ERK2 cascade	0.0364780256561664	ENSG00000115009/ENSG00000090339/ENSG00000232810/ENSG00000115008/ENSG00000006210/ENSG00000108691/ENSG00000102962	CCL20/ICAM1/TNF/IL1A/CX3CL1/CCL2/CCL22	7
BP	GO:0032675	regulation of interleukin-6 production	0.0367329544581277	ENSG00000163874/ENSG00000118503/ENSG00000232810/ENSG00000115008/ENSG00000125538	ZC3H12A/TNFAIP3/TNF/IL1A/IL1B	5
BP	GO:0051235	maintenance of location	0.0374521265699261	ENSG00000163874/ENSG00000100906/ENSG00000135245/ENSG00000232810/ENSG00000069399/ENSG00000146232/ENSG00000175197/ENSG00000125538/ENSG00000213366	ZC3H12A/NFKBIA/HILPDA/TNF/BCL3/NFKBIE/DDIT3/IL1B/GSTM2	9
BP	GO:0071901	negative regulation of protein serine/threonine kinase activity	0.0375178995305031	ENSG00000138166/ENSG00000118503/ENSG00000139318/ENSG00000143507/ENSG00000125538/ENSG00000108465	DUSP5/TNFAIP3/DUSP6/DUSP10/IL1B/CDK5RAP3	6
BP	GO:0009150	purine ribonucleotide metabolic process	0.0375178995305031	ENSG00000148926/ENSG00000007171/ENSG00000112715/ENSG00000212907/ENSG00000198804/ENSG00000198886/ENSG00000198938/ENSG00000198899/ENSG00000198712/ENSG00000148339/ENSG00000168209/ENSG00000172331/ENSG00000204681	ADM/NOS2/VEGFA/MT-ND4L/MT-CO1/MT-ND4/MT-CO3/MT-ATP6/MT-CO2/SLC25A25/DDIT4/BPGM/GABBR1	13
BP	GO:0071385	cellular response to glucocorticoid stimulus	0.0375178995305031	ENSG00000090339/ENSG00000116285/ENSG00000128016/ENSG00000168209	ICAM1/ERRFI1/ZFP36/DDIT4	4
BP	GO:0002460	adaptive immune response based on somatic recombination of immune receptors built from immunoglobulin superfamily domains	0.0380398529064752	ENSG00000090339/ENSG00000118503/ENSG00000232810/ENSG00000069399/ENSG00000125538/ENSG00000113916/ENSG00000110944	ICAM1/TNFAIP3/TNF/BCL3/IL1B/BCL6/IL23A	7
BP	GO:0042594	response to starvation	0.0380398529064752	ENSG00000148926/ENSG00000163874/ENSG00000117394/ENSG00000128016/ENSG00000162772/ENSG00000175197/ENSG00000025039	ADM/ZC3H12A/SLC2A1/ZFP36/ATF3/DDIT3/RRAGD	7
BP	GO:0010574	regulation of vascular endothelial growth factor production	0.0389503530569048	ENSG00000115008/ENSG00000125538/ENSG00000138061	IL1A/IL1B/CYP1B1	3
BP	GO:0032715	negative regulation of interleukin-6 production	0.0389503530569048	ENSG00000163874/ENSG00000118503/ENSG00000232810	ZC3H12A/TNFAIP3/TNF	3
BP	GO:0001952	regulation of cell-matrix adhesion	0.0391918302177706	ENSG00000112715/ENSG00000124145/ENSG00000122861/ENSG00000184371/ENSG00000113916	VEGFA/SDC4/PLAU/CSF1/BCL6	5
BP	GO:0034763	negative regulation of transmembrane transport	0.0391918302177706	ENSG00000232810/ENSG00000164949/ENSG00000125538/ENSG00000166592/ENSG00000213366	TNF/GEM/IL1B/RRAD/GSTM2	5
BP	GO:0045670	regulation of osteoclast differentiation	0.0391962798457425	ENSG00000232810/ENSG00000170345/ENSG00000184371/ENSG00000110944	TNF/FOS/CSF1/IL23A	4
BP	GO:0002262	myeloid cell homeostasis	0.0392344648916457	ENSG00000112715/ENSG00000128016/ENSG00000134954/ENSG00000172331/ENSG00000113916/ENSG00000164104	VEGFA/ZFP36/ETS1/BPGM/BCL6/HMGB2	6
BP	GO:0046034	ATP metabolic process	0.0406396860581823	ENSG00000212907/ENSG00000198804/ENSG00000198886/ENSG00000198938/ENSG00000198899/ENSG00000198712/ENSG00000148339/ENSG00000168209/ENSG00000172331	MT-ND4L/MT-CO1/MT-ND4/MT-CO3/MT-ATP6/MT-CO2/SLC25A25/DDIT4/BPGM	9
BP	GO:0009636	response to toxic substance	0.0406396860581823	ENSG00000163874/ENSG00000090339/ENSG00000118503/ENSG00000198886/ENSG00000232810/ENSG00000109321/ENSG00000140465/ENSG00000134954/ENSG00000170345/ENSG00000143630/ENSG00000213366/ENSG00000138061	ZC3H12A/ICAM1/TNFAIP3/MT-ND4/TNF/AREG/CYP1A1/ETS1/FOS/HCN3/GSTM2/CYP1B1	12
BP	GO:0031668	cellular response to extracellular stimulus	0.0408780020884046	ENSG00000163874/ENSG00000090339/ENSG00000137193/ENSG00000117394/ENSG00000162772/ENSG00000170345/ENSG00000025039/ENSG00000125798	ZC3H12A/ICAM1/PIM1/SLC2A1/ATF3/FOS/RRAGD/FOXA2	8
BP	GO:0002697	regulation of immune effector process	0.0413307222497955	ENSG00000163874/ENSG00000118503/ENSG00000232810/ENSG00000023445/ENSG00000143507/ENSG00000125538/ENSG00000113916/ENSG00000128340/ENSG00000110944	ZC3H12A/TNFAIP3/TNF/BIRC3/DUSP10/IL1B/BCL6/RAC2/IL23A	9
BP	GO:0006119	oxidative phosphorylation	0.0413307222497955	ENSG00000212907/ENSG00000198804/ENSG00000198886/ENSG00000198938/ENSG00000198899/ENSG00000198712	MT-ND4L/MT-CO1/MT-ND4/MT-CO3/MT-ATP6/MT-CO2	6
BP	GO:0001893	maternal placenta development	0.0413307222497955	ENSG00000128342/ENSG00000057657/ENSG00000187266	LIF/PRDM1/EPOR	3
BP	GO:0006953	acute-phase response	0.0413307222497955	ENSG00000232810/ENSG00000115008/ENSG00000125538	TNF/IL1A/IL1B	3
BP	GO:0010573	vascular endothelial growth factor production	0.0413307222497955	ENSG00000115008/ENSG00000125538/ENSG00000138061	IL1A/IL1B/CYP1B1	3
BP	GO:0048286	lung alveolus development	0.0413307222497955	ENSG00000127129/ENSG00000116285/ENSG00000128342	EDN2/ERRFI1/LIF	3
BP	GO:1903170	negative regulation of calcium ion transmembrane transport	0.0413307222497955	ENSG00000164949/ENSG00000166592/ENSG00000213366	GEM/RRAD/GSTM2	3
BP	GO:0072676	lymphocyte migration	0.0429667630338691	ENSG00000115009/ENSG00000006210/ENSG00000108691/ENSG00000102962	CCL20/CX3CL1/CCL2/CCL22	4
BP	GO:0034976	response to endoplasmic reticulum stress	0.044024630308685	ENSG00000087074/ENSG00000105327/ENSG00000162772/ENSG00000180667/ENSG00000128965/ENSG00000169429/ENSG00000108691/ENSG00000175197/ENSG00000108465	PPP1R15A/BBC3/ATF3/YOD1/CHAC1/CXCL8/CCL2/DDIT3/CDK5RAP3	9
BP	GO:0032946	positive regulation of mononuclear cell proliferation	0.044024630308685	ENSG00000197329/ENSG00000184371/ENSG00000125538/ENSG00000113916/ENSG00000110944	PELI1/CSF1/IL1B/BCL6/IL23A	5
BP	GO:0051348	negative regulation of transferase activity	0.044024630308685	ENSG00000116285/ENSG00000138166/ENSG00000118503/ENSG00000139318/ENSG00000128016/ENSG00000143507/ENSG00000125538/ENSG00000108465/ENSG00000125798	ERRFI1/DUSP5/TNFAIP3/DUSP6/ZFP36/DUSP10/IL1B/CDK5RAP3/FOXA2	9
BP	GO:0032350	regulation of hormone metabolic process	0.044024630308685	ENSG00000232810/ENSG00000140274/ENSG00000125538	TNF/DUOXA2/IL1B	3
BP	GO:0036003	positive regulation of transcription from RNA polymerase II promoter in response to stress	0.044024630308685	ENSG00000112715/ENSG00000162772/ENSG00000175197	VEGFA/ATF3/DDIT3	3
BP	GO:0045823	positive regulation of heart contraction	0.044024630308685	ENSG00000148926/ENSG00000127129/ENSG00000158286	ADM/EDN2/RNF207	3
BP	GO:0048713	regulation of oligodendrocyte differentiation	0.044024630308685	ENSG00000121966/ENSG00000143507/ENSG00000138311	CXCR4/DUSP10/ZNF365	3
BP	GO:0002696	positive regulation of leukocyte activation	0.044024630308685	ENSG00000107968/ENSG00000197329/ENSG00000108691/ENSG00000143507/ENSG00000057657/ENSG00000125538/ENSG00000113916/ENSG00000110944	MAP3K8/PELI1/CCL2/DUSP10/PRDM1/IL1B/BCL6/IL23A	8
BP	GO:0009259	ribonucleotide metabolic process	0.044024630308685	ENSG00000148926/ENSG00000007171/ENSG00000112715/ENSG00000212907/ENSG00000198804/ENSG00000198886/ENSG00000198938/ENSG00000198899/ENSG00000198712/ENSG00000148339/ENSG00000168209/ENSG00000172331/ENSG00000204681	ADM/NOS2/VEGFA/MT-ND4L/MT-CO1/MT-ND4/MT-CO3/MT-ATP6/MT-CO2/SLC25A25/DDIT4/BPGM/GABBR1	13
BP	GO:0030324	lung development	0.044024630308685	ENSG00000127129/ENSG00000112715/ENSG00000116285/ENSG00000232810/ENSG00000128342/ENSG00000105649	EDN2/VEGFA/ERRFI1/TNF/LIF/RAB3A	6
BP	GO:0002286	T cell activation involved in immune response	0.044024630308685	ENSG00000090339/ENSG00000069399/ENSG00000113916/ENSG00000110944	ICAM1/BCL3/BCL6/IL23A	4
BP	GO:0071384	cellular response to corticosteroid stimulus	0.044024630308685	ENSG00000090339/ENSG00000116285/ENSG00000128016/ENSG00000168209	ICAM1/ERRFI1/ZFP36/DDIT4	4
BP	GO:0031349	positive regulation of defense response	0.0444449604985475	ENSG00000100906/ENSG00000118503/ENSG00000232810/ENSG00000023445/ENSG00000126368/ENSG00000197329/ENSG00000134954/ENSG00000006210/ENSG00000125538/ENSG00000164104/ENSG00000110944	NFKBIA/TNFAIP3/TNF/BIRC3/NR1D1/PELI1/ETS1/CX3CL1/IL1B/HMGB2/IL23A	11
BP	GO:0006163	purine nucleotide metabolic process	0.0444449604985475	ENSG00000148926/ENSG00000007171/ENSG00000112715/ENSG00000212907/ENSG00000198804/ENSG00000198886/ENSG00000198938/ENSG00000198899/ENSG00000198712/ENSG00000148339/ENSG00000168209/ENSG00000172331/ENSG00000204681	ADM/NOS2/VEGFA/MT-ND4L/MT-CO1/MT-ND4/MT-CO3/MT-ATP6/MT-CO2/SLC25A25/DDIT4/BPGM/GABBR1	13
BP	GO:0042775	mitochondrial ATP synthesis coupled electron transport	0.0453272681565127	ENSG00000212907/ENSG00000198804/ENSG00000198886/ENSG00000198938/ENSG00000198712	MT-ND4L/MT-CO1/MT-ND4/MT-CO3/MT-CO2	5
BP	GO:0097193	intrinsic apoptotic signaling pathway	0.0453272681565127	ENSG00000232810/ENSG00000087074/ENSG00000105327/ENSG00000069399/ENSG00000128965/ENSG00000168209/ENSG00000175197/ENSG00000138061/ENSG00000213190	TNF/PPP1R15A/BBC3/BCL3/CHAC1/DDIT4/DDIT3/CYP1B1/MLLT11	9
BP	GO:0042445	hormone metabolic process	0.0453272681565127	ENSG00000148926/ENSG00000163659/ENSG00000232810/ENSG00000140465/ENSG00000140274/ENSG00000125538/ENSG00000138061	ADM/TIPARP/TNF/CYP1A1/DUOXA2/IL1B/CYP1B1	7
BP	GO:0070059	intrinsic apoptotic signaling pathway in response to endoplasmic reticulum stress	0.046001435321215	ENSG00000087074/ENSG00000105327/ENSG00000128965/ENSG00000175197	PPP1R15A/BBC3/CHAC1/DDIT3	4
BP	GO:0045333	cellular respiration	0.0461658359732036	ENSG00000007171/ENSG00000212907/ENSG00000198804/ENSG00000198886/ENSG00000198938/ENSG00000198712/ENSG00000148339	NOS2/MT-ND4L/MT-CO1/MT-ND4/MT-CO3/MT-CO2/SLC25A25	7
BP	GO:0045444	fat cell differentiation	0.0461658359732036	ENSG00000163874/ENSG00000151014/ENSG00000232810/ENSG00000128016/ENSG00000126368/ENSG00000143507/ENSG00000175197	ZC3H12A/NOCT/TNF/ZFP36/NR1D1/DUSP10/DDIT3	7
BP	GO:0090257	regulation of muscle system process	0.0461658359732036	ENSG00000163874/ENSG00000127129/ENSG00000116285/ENSG00000198563/ENSG00000158286/ENSG00000213366/ENSG00000118194	ZC3H12A/EDN2/ERRFI1/DDX39B/RNF207/GSTM2/TNNT2	7
BP	GO:0042773	ATP synthesis coupled electron transport	0.0463987161841586	ENSG00000212907/ENSG00000198804/ENSG00000198886/ENSG00000198938/ENSG00000198712	MT-ND4L/MT-CO1/MT-ND4/MT-CO3/MT-CO2	5
BP	GO:0010742	macrophage derived foam cell differentiation	0.0463987161841586	ENSG00000100906/ENSG00000164400/ENSG00000184371	NFKBIA/CSF2/CSF1	3
BP	GO:0030224	monocyte differentiation	0.0463987161841586	ENSG00000112715/ENSG00000164400/ENSG00000184371	VEGFA/CSF2/CSF1	3
BP	GO:0090077	foam cell differentiation	0.0463987161841586	ENSG00000100906/ENSG00000164400/ENSG00000184371	NFKBIA/CSF2/CSF1	3
BP	GO:1903131	mononuclear cell differentiation	0.0463987161841586	ENSG00000112715/ENSG00000164400/ENSG00000184371	VEGFA/CSF2/CSF1	3
BP	GO:0043406	positive regulation of MAP kinase activity	0.046425155842936	ENSG00000112715/ENSG00000138166/ENSG00000121966/ENSG00000139318/ENSG00000232810/ENSG00000107968/ENSG00000125538/ENSG00000185652	VEGFA/DUSP5/CXCR4/DUSP6/TNF/MAP3K8/IL1B/NTF3	8
BP	GO:0046651	lymphocyte proliferation	0.046425155842936	ENSG00000124145/ENSG00000197329/ENSG00000057657/ENSG00000125538/ENSG00000113916/ENSG00000128340/ENSG00000110944	SDC4/PELI1/PRDM1/IL1B/BCL6/RAC2/IL23A	7
BP	GO:0051607	defense response to virus	0.046425155842936	ENSG00000163874/ENSG00000118503/ENSG00000023445/ENSG00000168209/ENSG00000125538/ENSG00000213928/ENSG00000110944	ZC3H12A/TNFAIP3/BIRC3/DDIT4/IL1B/IRF9/IL23A	7
BP	GO:0002526	acute inflammatory response	0.0470844366410678	ENSG00000090339/ENSG00000232810/ENSG00000115008/ENSG00000117525/ENSG00000125538	ICAM1/TNF/IL1A/F3/IL1B	5
BP	GO:0002761	regulation of myeloid leukocyte differentiation	0.0470844366410678	ENSG00000232810/ENSG00000128342/ENSG00000170345/ENSG00000184371/ENSG00000110944	TNF/LIF/FOS/CSF1/IL23A	5
BP	GO:0002822	regulation of adaptive immune response based on somatic recombination of immune receptors built from immunoglobulin superfamily domains	0.0470844366410678	ENSG00000118503/ENSG00000232810/ENSG00000125538/ENSG00000113916/ENSG00000110944	TNFAIP3/TNF/IL1B/BCL6/IL23A	5
BP	GO:0071496	cellular response to external stimulus	0.0474170394769892	ENSG00000163874/ENSG00000090339/ENSG00000137193/ENSG00000117394/ENSG00000162772/ENSG00000170345/ENSG00000125538/ENSG00000025039/ENSG00000125798	ZC3H12A/ICAM1/PIM1/SLC2A1/ATF3/FOS/IL1B/RRAGD/FOXA2	9
BP	GO:0030323	respiratory tube development	0.0475573058677029	ENSG00000127129/ENSG00000112715/ENSG00000116285/ENSG00000232810/ENSG00000128342/ENSG00000105649	EDN2/VEGFA/ERRFI1/TNF/LIF/RAB3A	6
BP	GO:0070665	positive regulation of leukocyte proliferation	0.0482042040513472	ENSG00000197329/ENSG00000184371/ENSG00000125538/ENSG00000113916/ENSG00000110944	PELI1/CSF1/IL1B/BCL6/IL23A	5
BP	GO:0050867	positive regulation of cell activation	0.0482042040513472	ENSG00000107968/ENSG00000197329/ENSG00000108691/ENSG00000143507/ENSG00000057657/ENSG00000125538/ENSG00000113916/ENSG00000110944	MAP3K8/PELI1/CCL2/DUSP10/PRDM1/IL1B/BCL6/IL23A	8
BP	GO:1905954	positive regulation of lipid localization	0.0482042040513472	ENSG00000163874/ENSG00000100906/ENSG00000135245/ENSG00000125538	ZC3H12A/NFKBIA/HILPDA/IL1B	4
BP	GO:0010677	negative regulation of cellular carbohydrate metabolic process	0.0482042040513472	ENSG00000176444/ENSG00000168209/ENSG00000125798	CLK2/DDIT4/FOXA2	3
BP	GO:0030212	hyaluronan metabolic process	0.0482042040513472	ENSG00000137193/ENSG00000114770/ENSG00000125538	PIM1/ABCC5/IL1B	3
BP	GO:0030225	macrophage differentiation	0.0482042040513472	ENSG00000112715/ENSG00000128342/ENSG00000184371	VEGFA/LIF/CSF1	3
BP	GO:0045668	negative regulation of osteoblast differentiation	0.0482042040513472	ENSG00000151014/ENSG00000232810/ENSG00000109321	NOCT/TNF/AREG	3
BP	GO:0046685	response to arsenic-containing substance	0.0482042040513472	ENSG00000163874/ENSG00000140465/ENSG00000162772	ZC3H12A/CYP1A1/ATF3	3
BP	GO:0071549	cellular response to dexamethasone stimulus	0.0482042040513472	ENSG00000090339/ENSG00000116285/ENSG00000168209	ICAM1/ERRFI1/DDIT4	3
BP	GO:1902042	negative regulation of extrinsic apoptotic signaling pathway via death domain receptors	0.0482042040513472	ENSG00000090339/ENSG00000118503/ENSG00000164104	ICAM1/TNFAIP3/HMGB2	3
BP	GO:2001258	negative regulation of cation channel activity	0.0482042040513472	ENSG00000164949/ENSG00000166592/ENSG00000213366	GEM/RRAD/GSTM2	3
BP	GO:0033674	positive regulation of kinase activity	0.0485574733868653	ENSG00000112715/ENSG00000138166/ENSG00000169242/ENSG00000121966/ENSG00000139318/ENSG00000124145/ENSG00000232810/ENSG00000163660/ENSG00000107968/ENSG00000184371/ENSG00000125538/ENSG00000185652/ENSG00000110944	VEGFA/DUSP5/EFNA1/CXCR4/DUSP6/SDC4/TNF/CCNL1/MAP3K8/CSF1/IL1B/NTF3/IL23A	13
BP	GO:0045580	regulation of T cell differentiation	0.0492160735126712	ENSG00000143507/ENSG00000057657/ENSG00000113916/ENSG00000167604/ENSG00000110944	DUSP10/PRDM1/BCL6/NFKBID/IL23A	5
BP	GO:0003006	developmental process involved in reproduction	0.0496409746878755	ENSG00000148926/ENSG00000090339/ENSG00000112715/ENSG00000164400/ENSG00000163659/ENSG00000115008/ENSG00000109321/ENSG00000128342/ENSG00000184371/ENSG00000057657/ENSG00000125538/ENSG00000187266/ENSG00000164104	ADM/ICAM1/VEGFA/CSF2/TIPARP/IL1A/AREG/LIF/CSF1/PRDM1/IL1B/EPOR/HMGB2	13
BP	GO:0019693	ribose phosphate metabolic process	0.0496409746878755	ENSG00000148926/ENSG00000007171/ENSG00000112715/ENSG00000212907/ENSG00000198804/ENSG00000198886/ENSG00000198938/ENSG00000198899/ENSG00000198712/ENSG00000148339/ENSG00000168209/ENSG00000172331/ENSG00000204681	ADM/NOS2/VEGFA/MT-ND4L/MT-CO1/MT-ND4/MT-CO3/MT-ATP6/MT-CO2/SLC25A25/DDIT4/BPGM/GABBR1	13
BP	GO:0071900	regulation of protein serine/threonine kinase activity	0.0496409746878755	ENSG00000112715/ENSG00000138166/ENSG00000118503/ENSG00000121966/ENSG00000139318/ENSG00000232810/ENSG00000163660/ENSG00000107968/ENSG00000143507/ENSG00000125538/ENSG00000108465/ENSG00000185652	VEGFA/DUSP5/TNFAIP3/CXCR4/DUSP6/TNF/CCNL1/MAP3K8/DUSP10/IL1B/CDK5RAP3/NTF3	12
