# Supplementary material for: Interactions between Enterohemorrhagic Escherichia coli (EHEC) and Gut Commensals at the Interface of Human Colonoids
Source: mBio. 2022 May 31;13(3):e01321-22. doi: 10.1128/mbio.01321-22 (PMC9239246; doi:10.1128/mbio.01321-22)
Supplement: TABLE S4 [file mbio.01321-22-s0004.xlsx]

## Sheet: metabolites
Sample	BT-1	BT-2	BT-3	BT-4	EF-1	EF-2	EF-3	EF-4	Mock-1	Mock-2	Mock-3	Mock-4	HS-1	HS-2	HS-3	HS-4	EHEC-1	EHEC-2	EHEC-3	EHEC-4	MC-1	MC-2	MC-3	MC-4	EHEC_MC-1	EHEC_MC-2	EHEC_MC-3	EHEC_MC-4	EHEC_EF-1	EHEC_EF-2	EHEC_EF-3	EHEC_EF-4	EHEC_BT-1	EHEC_BT-2	EHEC_BT-3	EHEC_BT-4	EHEC_HS-1	EHEC_HS-2	EHEC_HS-3	EHEC_HS-4
Label	BT	BT	BT	BT	EF	EF	EF	EF	Mock	Mock	Mock	Mock	HS	HS	HS	HS	EHEC	EHEC	EHEC	EHEC	MC	MC	MC	MC	EHEC_MC	EHEC_MC	EHEC_MC	EHEC_MC	EHEC_EF	EHEC_EF	EHEC_EF	EHEC_EF	EHEC_BT	EHEC_BT	EHEC_BT	EHEC_BT	EHEC_HS	EHEC_HS	EHEC_HS	EHEC_HS
Urea	6.36802e+06	6.13574e+06	5.9864e+06	6.04608e+06	5.46535e+06	6.19992e+06	5.67755e+06	6.20377e+06	5.24245e+06	6.17818e+06	6.39201e+06	6.16304e+06	7.95592e+06	8.53345e+06	8.51303e+06	7.72531e+06	7.91614e+06	7.94119e+06	8.97591e+06	7.88718e+06	5.42316e+06	5.62857e+06	5.39327e+06	5.6254e+06	9.00822e+06	9.30826e+06	8.79883e+06	9.1141e+06	8.08691e+06	7.86297e+06	7.94741e+06	7.63529e+06	9.13531e+06	8.40493e+06	8.55294e+06	8.59467e+06	8.77632e+06	7.79579e+06	8.50148e+06	8.73175e+06
Imidazole	147782	126717	475540	134824	131707	152066	92128.8	157182	111008	121799	163311	111084	110075	110763	120101	80167.9	112382	150582	155532	115040	101696	118428	598404	95809.2	136883	123399	90000.6	113100	132572	130614	122745	104947	135010	146649	148347	122880	128246	92764.7	89611.8	119157
alanine	2.91779e+08	3.23694e+08	3.16339e+08	3.12978e+08	3.46022e+08	3.56195e+08	3.40139e+08	3.41106e+08	2.69341e+08	2.65411e+08	2.73435e+08	2.7974e+08	4.3531e+08	4.01974e+08	4.16474e+08	3.55191e+08	3.89825e+08	3.84237e+08	4.06603e+08	3.81837e+08	3.06905e+08	3.24591e+08	3.37479e+08	3.11432e+08	4.37952e+08	3.76488e+08	4.39978e+08	3.80691e+08	3.76592e+08	3.93495e+08	3.94296e+08	3.91518e+08	3.90057e+08	3.97538e+08	3.89584e+08	4.06858e+08	3.84752e+08	4.55577e+08	4.30201e+08	3.82328e+08
choline	2.47986e+09	2.86475e+09	2.9867e+09	2.92035e+09	2.9649e+09	3.30636e+09	2.62604e+09	3.10617e+09	2.42467e+09	2.57025e+09	2.28997e+09	2.68053e+09	3.50624e+09	3.257e+09	3.34716e+09	3.05932e+09	3.09574e+09	3.20791e+09	3.33946e+09	3.14651e+09	2.62114e+09	3.20187e+09	2.36833e+09	2.60546e+09	2.5017e+09	2.86811e+09	2.73335e+09	2.80565e+09	2.66791e+09	2.9694e+09	3.27039e+09	3.08617e+09	3.29174e+09	2.87014e+09	3.18333e+09	3.34552e+09	2.88811e+09	3.45673e+09	3.56608e+09	3.08616e+09
4-aminobutyrate	1.0824e+07	1.05232e+07	9.43468e+06	1.20821e+07	7.6838e+06	1.08765e+07	1.03928e+07	9.54299e+06	7.84265e+06	9.35863e+06	1.01522e+07	8.43607e+06	1.19274e+07	1.35342e+07	1.03202e+07	6.32471e+06	8.23489e+06	7.9708e+06	9.83003e+06	6.90797e+06	9.41173e+06	9.73223e+06	1.0917e+07	9.42089e+06	1.29458e+07	1.30921e+07	1.17214e+07	1.04733e+07	1.0747e+07	1.19925e+07	1.04002e+07	8.02074e+06	9.83295e+06	1.18441e+07	9.03419e+06	8.84349e+06	1.88406e+07	1.54896e+07	1.12539e+07	8.06742e+06
dimethylglycine	930305	1.10483e+06	966418	925665	1.19232e+06	1.33285e+06	1.23767e+06	1.41397e+06	1.07645e+06	814558	785689	1.04222e+06	2.17583e+06	1.83525e+06	1.88333e+06	1.53949e+06	1.70193e+06	1.75226e+06	1.85235e+06	1.93152e+06	1.09465e+06	1.09311e+06	1.11758e+06	1.05035e+06	2.08415e+06	1.64039e+06	1.82676e+06	1.51939e+06	1.5441e+06	1.55119e+06	1.66698e+06	1.79204e+06	1.55396e+06	1.72771e+06	1.69636e+06	1.74791e+06	1.81216e+06	1.98681e+06	1.99793e+06	1.59191e+06
serine	1.15776e+08	1.21692e+08	1.24733e+08	1.41178e+08	9.27285e+07	1.07041e+08	1.05455e+08	9.61143e+07	8.12319e+07	8.98375e+07	9.17893e+07	8.49136e+07	578669	851652	640389	607325	1.79632e+06	1.66836e+06	3.35877e+06	2.02662e+06	1.00429e+08	9.87966e+07	9.27642e+07	9.54187e+07	828118	768892	969262	820615	2.12758e+06	2.53391e+06	2.52972e+06	1.93495e+06	1.89278e+06	2.65578e+06	1.96587e+06	2.01591e+06	525569	962097	773733	534720
creatinine	1.20402e+07	1.3674e+07	1.39202e+07	1.01085e+07	1.45567e+07	1.72813e+07	1.56193e+07	1.59728e+07	9.51309e+06	1.29779e+07	9.10445e+06	1.14398e+07	1.52477e+07	1.55381e+07	1.91629e+07	1.54828e+07	1.38752e+07	1.5371e+07	1.55582e+07	1.47659e+07	1.14892e+07	1.42896e+07	1.15584e+07	9.75652e+06	1.64965e+07	1.61442e+07	1.7018e+07	1.66411e+07	1.48684e+07	1.36381e+07	1.60174e+07	1.54839e+07	1.73898e+07	1.54052e+07	1.62875e+07	1.53923e+07	1.63539e+07	1.66437e+07	1.73602e+07	1.66354e+07
proline	2.02636e+09	2.33974e+09	2.23578e+09	2.19633e+09	2.18638e+09	2.42836e+09	2.15632e+09	2.32305e+09	1.89876e+09	2.10124e+09	1.80804e+09	1.94725e+09	2.40514e+09	2.05131e+09	2.40904e+09	1.91845e+09	2.09093e+09	2.15003e+09	2.30713e+09	2.07138e+09	2.07617e+09	2.24284e+09	2.01689e+09	2.01871e+09	2.16818e+09	1.98647e+09	2.16793e+09	1.81299e+09	2.17357e+09	2.06803e+09	2.2166e+09	2.25101e+09	2.32686e+09	2.07224e+09	2.20947e+09	2.25074e+09	1.99955e+09	2.26189e+09	2.33085e+09	1.97147e+09
betaine	1.98732e+08	2.09539e+08	2.03016e+08	1.94973e+08	1.7228e+08	1.93447e+08	1.71344e+08	1.90385e+08	1.94664e+08	1.86469e+08	1.8749e+08	2.04169e+08	2.50221e+08	1.79728e+08	2.0426e+08	1.76084e+08	1.82205e+08	1.89001e+08	1.94912e+08	1.78984e+08	1.66943e+08	2.42105e+08	1.72193e+08	1.69747e+08	1.82989e+08	1.91265e+08	1.83056e+08	1.58417e+08	1.77927e+08	1.64519e+08	1.77354e+08	1.76749e+08	1.95439e+08	1.706e+08	1.72438e+08	1.89075e+08	1.87482e+08	2.07731e+08	2.05181e+08	1.82662e+08
valine	5.66012e+07	6.418e+07	6.23257e+07	6.33356e+07	6.21719e+07	6.7115e+07	6.14005e+07	6.69698e+07	5.32974e+07	5.56558e+07	5.22098e+07	5.3529e+07	6.0491e+07	5.53197e+07	5.89217e+07	4.98905e+07	6.04488e+07	6.28555e+07	6.56433e+07	6.28535e+07	5.84282e+07	5.96703e+07	5.91523e+07	5.63039e+07	4.95697e+07	5.06566e+07	5.4461e+07	4.92959e+07	6.11762e+07	6.31663e+07	6.65224e+07	6.50404e+07	6.44485e+07	6.29198e+07	6.3404e+07	6.60161e+07	5.05443e+07	6.22329e+07	5.9761e+07	4.97689e+07
threonine	3.65698e+08	3.88957e+08	4.01612e+08	3.56003e+08	4.06271e+08	4.3465e+08	4.58809e+08	3.98729e+08	3.18338e+08	3.5969e+08	2.95847e+08	3.26792e+08	2.2712e+08	2.7148e+08	2.5767e+08	1.86283e+08	2.61067e+08	2.58378e+08	2.63224e+08	2.5315e+08	3.409e+08	3.70547e+08	3.30558e+08	3.2971e+08	2.12062e+08	1.9784e+08	2.16624e+08	1.8409e+08	2.77936e+08	2.96786e+08	2.75776e+08	2.81896e+08	2.56433e+08	2.51366e+08	2.77848e+08	2.63397e+08	1.91069e+08	2.1842e+08	1.95905e+08	1.72242e+08
homoserine	132276	76208	88555.5	57448.2	179249	125937	117807	145492	155377	75164.8	218003	185919	215321	281979	207536	190494	232753	155687	318765	231049	54325.8	99665.9	92170.5	80281.1	225955	219860	183103	317373	244231	247045	233041	170107	210274	158169	276134	235256	314242	236940	190595	737055
creatine	5.55533e+07	7.04288e+07	6.40476e+07	6.70403e+07	7.53732e+07	7.43274e+07	6.98312e+07	7.0046e+07	5.19841e+07	4.78276e+07	5.5278e+07	5.48546e+07	1.01004e+08	7.81771e+07	8.46417e+07	7.39313e+07	7.35693e+07	6.92405e+07	7.22021e+07	6.88892e+07	6.41652e+07	6.44646e+07	6.76402e+07	6.42877e+07	8.23459e+07	6.2728e+07	7.96902e+07	6.56392e+07	6.70284e+07	6.53701e+07	7.37458e+07	7.19191e+07	7.08666e+07	6.96723e+07	6.73736e+07	7.19375e+07	6.99059e+07	8.728e+07	8.25219e+07	7.55027e+07
nicotinamide	3.03036e+08	3.05564e+08	3.20562e+08	3.64995e+08	2.38429e+06	3.0952e+06	2.88114e+06	2.32328e+06	2.41693e+08	3.02488e+08	3.11684e+08	2.84796e+08	8.32287e+07	6.13146e+07	5.72939e+07	5.4417e+07	1.03478e+08	1.25614e+08	1.38285e+08	1.20209e+08	5.31366e+06	4.778e+06	3.65293e+06	3.68197e+06	754745	748333	722687	545949	2.03361e+07	1.96831e+07	1.88435e+07	2.59168e+07	1.37204e+08	1.62454e+08	1.46271e+08	1.32613e+08	2.24034e+07	1.60654e+07	1.84962e+07	1.61213e+07
Imidazoleacetic acid	767429	782586	829727	673978	1.63789e+06	1.76449e+06	1.82831e+06	1.94058e+06	738299	805184	701387	1.12735e+06	1.51167e+06	1.32083e+06	1.52971e+06	1.18619e+06	1.43128e+06	1.15979e+06	1.13472e+06	1.11117e+06	1.303e+06	1.58231e+06	1.45345e+06	1.14858e+06	1.79174e+06	1.50283e+06	1.57542e+06	1.55729e+06	1.33459e+06	1.29398e+06	1.25887e+06	1.00081e+06	1.13847e+06	1.05914e+06	1.18284e+06	1.10476e+06	1.49977e+06	2.01222e+06	1.73835e+06	1.1802e+06
thymine(127.1/110/RT	6.74898e+06	5.94756e+06	6.22804e+06	7.80245e+06	1.73652e+06	2.79845e+06	2.7652e+06	2.32638e+06	5.25045e+06	6.71871e+06	6.3197e+06	5.99854e+06	2.24663e+06	2.80974e+06	3.4626e+06	3.03344e+06	2.52663e+06	2.92821e+06	3.48834e+06	2.22628e+06	2.67876e+06	2.18827e+06	3.32121e+06	2.8866e+06	3.36141e+06	3.45139e+06	3.0087e+06	2.94145e+06	3.23923e+06	3.53401e+06	3.4781e+06	2.70229e+06	3.7926e+06	4.05805e+06	3.71969e+06	3.14193e+06	3.21582e+06	3.54377e+06	2.91644e+06	2.55427e+06
N-Acetylputrescine	7.73545e+06	7.18424e+06	8.26334e+06	5.10989e+06	1.25968e+08	1.58596e+08	1.41262e+08	1.37865e+08	6.2036e+06	7.63758e+06	4.77188e+06	6.54696e+06	2.45394e+06	2.99154e+06	3.01864e+06	2.44696e+06	2.30732e+07	2.33073e+07	2.3908e+07	2.04384e+07	1.11052e+08	1.18653e+08	8.78027e+07	8.85585e+07	1.30388e+07	1.56144e+07	1.87415e+07	2.08996e+07	3.0209e+07	3.93361e+07	3.59765e+07	3.53604e+07	2.69452e+07	2.01568e+07	2.41504e+07	2.74568e+07	3.23932e+06	4.45784e+06	3.70522e+06	2.52585e+06
hydroxyproline	525984	738009	714088	634548	721956	790821	747020	716534	487557	496624	526801	563586	1.32887e+06	1.25112e+06	1.13967e+06	763239	846989	760558	848106	883498	614652	655117	641890	659190	1.01707e+06	823392	1.32674e+06	881220	868727	874381	879971	785993	807976	834996	794812	882559	972548	1.4606e+06	1.19378e+06	892827
leucine-isoleucine	5.36415e+09	5.52892e+09	5.5462e+09	5.52976e+09	5.29711e+09	5.44231e+09	5.31304e+09	5.28413e+09	5.09819e+09	5.34876e+09	5.06283e+09	5.1892e+09	4.55069e+09	4.59663e+09	4.73813e+09	4.49564e+09	5.1565e+09	5.07072e+09	5.11771e+09	5.03851e+09	5.0978e+09	5.23423e+09	5.06887e+09	5.02664e+09	4.46612e+09	4.47243e+09	4.43852e+09	4.47061e+09	5.05977e+09	5.16444e+09	5.22473e+09	5.14684e+09	5.20704e+09	5.09548e+09	5.28356e+09	5.22787e+09	4.41607e+09	4.51921e+09	4.51787e+09	4.43774e+09
asparagine	6.41457e+06	7.91133e+06	7.56719e+06	8.30331e+06	1.58481e+07	1.80433e+07	1.6285e+07	1.62796e+07	1.13164e+07	1.16626e+07	1.17342e+07	1.18292e+07	0	0	0	0	0	0	0	0	7.26378e+06	8.29758e+06	7.65433e+06	6.92904e+06	0	0	0	0	0	0	0	0	0	0	0	0	0	0	0	0
aspartate	1.1249e+07	1.34332e+07	1.56449e+07	1.75992e+07	1.09997e+07	1.27304e+07	1.29346e+07	1.14401e+07	4.3915e+06	4.95412e+06	5.22185e+06	5.10942e+06	1.03806e+06	1.25476e+06	924735	660883	469772	469704	542885	489302	1.87292e+07	1.60335e+07	1.62526e+07	1.48291e+07	1.5427e+06	1.27159e+06	1.46423e+06	1.25195e+06	668158	900403	785592	592483	500589	637501	495227	438435	1.30988e+06	1.72372e+06	1.23735e+06	1.01937e+06
lysine	3.19836e+07	3.70846e+07	3.7612e+07	3.91731e+07	3.62932e+07	4.01401e+07	3.85592e+07	3.91877e+07	2.27082e+07	2.42933e+07	2.27632e+07	2.51858e+07	2.51891e+07	2.72397e+07	2.47328e+07	1.94977e+07	3.17518e+07	3.37217e+07	3.57916e+07	3.55087e+07	3.18433e+07	3.29831e+07	2.99331e+07	2.69292e+07	2.20181e+07	2.18019e+07	2.61683e+07	2.0934e+07	3.79359e+07	4.11962e+07	4.11799e+07	3.70587e+07	3.5482e+07	3.56601e+07	3.42494e+07	3.59142e+07	1.87052e+07	3.06504e+07	2.43547e+07	1.80071e+07
glutamine	1.99108e+09	2.2843e+09	2.22043e+09	2.34129e+09	2.1649e+09	2.23289e+09	2.17004e+09	2.1825e+09	1.82374e+09	1.84426e+09	1.8175e+09	1.87002e+09	9.54587e+08	1.12292e+09	1.18975e+09	9.36273e+08	1.39864e+09	1.44607e+09	1.61931e+09	1.43285e+09	2.0227e+09	2.09584e+09	2.25347e+09	1.99713e+09	1.12177e+09	9.35135e+08	1.31177e+09	1.07547e+09	1.67089e+09	1.50271e+09	1.68176e+09	1.50991e+09	1.48328e+09	1.53126e+09	1.47042e+09	1.52456e+09	6.45712e+08	1.08007e+09	1.07414e+09	8.00861e+08
O-acetyl-L-serine	675575	772651	684431	755126	1.01538e+06	1.30051e+06	1.16072e+06	1.15532e+06	664112	725111	521775	577396	778523	873486	962755	774601	816490	773201	884043	766074	1.06553e+06	1.07457e+06	1.01231e+06	964568	1.02375e+06	1.02435e+06	1.05942e+06	985143	1.05611e+06	913207	991425	895393	1.02697e+06	940861	951656	919018	929507	877493	1.00699e+06	887282
glutamate	1.00167e+08	1.22554e+08	1.18198e+08	1.28749e+08	2.4177e+08	2.81194e+08	2.60853e+08	2.51849e+08	7.49643e+07	8.08066e+07	8.02475e+07	7.98964e+07	1.35655e+09	1.10404e+09	1.03155e+09	7.91988e+08	6.9397e+08	8.50236e+08	7.92088e+08	8.58358e+08	2.30056e+08	2.36669e+08	2.36002e+08	2.09984e+08	1.08551e+09	8.26691e+08	1.10253e+09	7.71318e+08	7.96611e+08	8.38318e+08	8.52261e+08	8.29459e+08	7.68429e+08	1.04106e+09	8.79265e+08	8.04389e+08	1.1498e+09	1.51056e+09	1.23352e+09	7.94405e+08
methionine	3.96178e+08	4.47867e+08	4.56717e+08	4.45801e+08	3.9261e+08	4.44676e+08	4.13083e+08	4.06429e+08	3.38738e+08	3.80019e+08	3.45178e+08	3.52639e+08	2.20932e+08	2.2056e+08	2.3362e+08	1.79933e+08	3.11508e+08	3.36162e+08	3.50014e+08	3.50165e+08	3.79576e+08	3.92001e+08	3.61762e+08	3.53154e+08	1.90239e+08	1.89935e+08	2.08549e+08	2.00133e+08	3.38562e+08	3.5262e+08	3.85552e+08	3.5494e+08	3.63173e+08	3.5842e+08	3.6348e+08	3.51774e+08	1.90874e+08	2.26468e+08	2.16933e+08	1.82086e+08
histidine	4.31272e+09	4.39776e+09	4.58122e+09	4.39807e+09	4.4669e+09	4.53923e+09	4.26906e+09	4.33061e+09	4.10159e+09	4.15172e+09	4.19926e+09	3.9941e+09	3.66599e+09	3.56253e+09	3.68344e+09	3.03126e+09	3.99158e+09	4.229e+09	4.34388e+09	4.23013e+09	3.93137e+09	4.27701e+09	4.34249e+09	4.03698e+09	3.494e+09	2.9298e+09	3.70293e+09	3.16543e+09	3.98099e+09	4.46055e+09	4.44152e+09	4.28463e+09	4.13411e+09	4.25417e+09	4.41729e+09	4.24481e+09	2.97505e+09	3.94239e+09	3.56828e+09	3.20959e+09
carnitine	9.65293e+08	1.26938e+09	1.28904e+09	1.27946e+09	6.42704e+08	7.2818e+08	6.14492e+08	7.30753e+08	9.28452e+08	9.66945e+08	8.88612e+08	9.85729e+08	1.46912e+08	1.5769e+08	1.83727e+08	1.46013e+08	1.12989e+09	1.18045e+09	1.21913e+09	1.20273e+09	6.7083e+08	7.80962e+08	6.41152e+08	6.89011e+08	2.19102e+08	2.49689e+08	2.55209e+08	2.54575e+08	1.02376e+09	1.03749e+09	1.03631e+09	1.15951e+09	1.25882e+09	1.18551e+09	1.15363e+09	1.26818e+09	1.69629e+08	2.30087e+08	2.34297e+08	2.03748e+08
Methionine sulfoxide	8.65502e+07	9.42504e+07	1.01271e+08	8.43901e+07	1.3203e+08	1.41938e+08	1.33672e+08	1.33249e+08	8.2699e+07	8.9942e+07	6.62637e+07	8.51549e+07	2.9554e+07	3.02231e+07	3.13725e+07	2.59448e+07	6.23193e+07	6.22858e+07	6.74391e+07	6.1505e+07	9.78089e+07	1.22354e+08	1.03747e+08	8.79963e+07	4.02781e+07	3.64689e+07	5.02496e+07	3.75897e+07	5.03491e+07	5.63392e+07	5.80563e+07	6.25298e+07	4.80315e+07	4.99101e+07	5.13917e+07	5.35558e+07	2.83146e+07	3.22514e+07	3.56098e+07	2.84468e+07
phenylalanine	3.17219e+08	3.48947e+08	3.50816e+08	3.72954e+08	3.20647e+08	3.91822e+08	3.47623e+08	3.41602e+08	2.77398e+08	3.315e+08	3.37422e+08	3.21753e+08	2.76165e+08	2.65709e+08	3.3437e+08	2.85428e+08	2.86787e+08	3.30653e+08	3.25364e+08	3.1351e+08	3.79828e+08	3.89788e+08	3.88222e+08	3.64176e+08	2.95121e+08	2.83907e+08	3.09136e+08	3.10295e+08	3.08396e+08	2.82643e+08	3.33392e+08	3.23158e+08	3.46902e+08	3.58783e+08	3.28175e+08	3.11068e+08	2.99256e+08	2.92127e+08	3.16675e+08	3.07931e+08
pyridoxine	2.46894e+09	2.84472e+09	2.83149e+09	3.0714e+09	2.6666e+09	3.04672e+09	2.83652e+09	2.77662e+09	2.08411e+09	2.46782e+09	2.32675e+09	2.38079e+09	2.7334e+09	2.60732e+09	2.85959e+09	2.46745e+09	2.52111e+09	2.65722e+09	2.75012e+09	2.55876e+09	2.83283e+09	2.80136e+09	2.76067e+09	2.74983e+09	2.59201e+09	2.50199e+09	2.45857e+09	2.31047e+09	2.75316e+09	2.69201e+09	2.9078e+09	2.77797e+09	2.95735e+09	2.82028e+09	2.88462e+09	2.79162e+09	2.63242e+09	2.79888e+09	2.87581e+09	2.39073e+09
1-Methyl-Histidine	1.14216e+07	1.50005e+07	1.33902e+07	1.38124e+07	1.45675e+07	1.64836e+07	1.45957e+07	1.63695e+07	1.06681e+07	1.12816e+07	9.85115e+06	1.1743e+07	1.88309e+07	1.48927e+07	1.57232e+07	1.37966e+07	1.35008e+07	1.36506e+07	1.49287e+07	1.42365e+07	1.28839e+07	1.36977e+07	1.38111e+07	1.2681e+07	1.2925e+07	1.3455e+07	1.44728e+07	1.21944e+07	1.45927e+07	1.34075e+07	1.52836e+07	1.49855e+07	1.47188e+07	1.3854e+07	1.35139e+07	1.44209e+07	1.33141e+07	1.81552e+07	1.65202e+07	1.38394e+07
arginine	5.81814e+08	5.30095e+08	5.61238e+08	7.08638e+08	5.07224e+08	6.23037e+08	6.04109e+08	5.45232e+08	3.81808e+08	4.78055e+08	4.64298e+08	4.15462e+08	5.19818e+08	6.19085e+08	5.15141e+08	3.92046e+08	4.52784e+08	4.78517e+08	5.49088e+08	4.78173e+08	5.82669e+08	5.41847e+08	5.34636e+08	5.51561e+08	5.34503e+08	5.20451e+08	5.5894e+08	4.83769e+08	5.69424e+08	6.33898e+08	5.97273e+08	4.99298e+08	5.59669e+08	6.26869e+08	5.5345e+08	5.20728e+08	5.4717e+08	6.53421e+08	5.33085e+08	4.08932e+08
citrulline	5.02015e+06	5.279e+06	5.20837e+06	6.98558e+06	3.96454e+07	4.81891e+07	4.68349e+07	4.54027e+07	3.18244e+06	4.01853e+06	4.33226e+06	4.30112e+06	7.06068e+06	9.01984e+06	6.00875e+06	4.69274e+06	6.8907e+06	6.74533e+06	1.00109e+07	7.47954e+06	3.28533e+07	3.12612e+07	2.84619e+07	3.17591e+07	5.17198e+07	5.07515e+07	6.69265e+07	5.47065e+07	4.70055e+07	5.47353e+07	4.80738e+07	3.70427e+07	8.0809e+06	1.13578e+07	8.69855e+06	8.34541e+06	7.39566e+06	9.42905e+06	6.90378e+06	5.2846e+06
tyrosine	1.07759e+08	1.3282e+08	1.32565e+08	1.40164e+08	1.16735e+08	1.43053e+08	1.21356e+08	1.29713e+08	8.57685e+07	9.89755e+07	8.71349e+07	9.46131e+07	1.04278e+08	9.49325e+07	1.02786e+08	7.90961e+07	9.91942e+07	1.06735e+08	1.18986e+08	1.12588e+08	1.13652e+08	1.18886e+08	1.09834e+08	1.05651e+08	8.88441e+07	8.44964e+07	9.62187e+07	8.17489e+07	1.10661e+08	1.1754e+08	1.19019e+08	1.1663e+08	1.13798e+08	1.18531e+08	1.08064e+08	1.1287e+08	8.6017e+07	1.10339e+08	9.80899e+07	8.30727e+07
N6-Acetyl-L-lysine	5.33003e+06	8.44185e+06	7.39541e+06	4.83063e+06	6.22884e+06	6.31642e+06	4.96159e+06	5.56114e+06	7.04473e+06	6.82626e+06	4.09931e+06	6.27923e+06	1.78527e+06	1.34046e+06	1.68629e+06	1.69116e+06	3.20921e+06	3.70843e+06	3.25333e+06	3.80195e+06	4.51599e+06	6.44842e+06	4.99199e+06	3.45784e+06	2.0063e+06	1.31648e+06	1.70878e+06	1.53765e+06	2.21995e+06	2.64844e+06	2.98134e+06	3.50098e+06	2.62336e+06	2.72865e+06	3.65344e+06	3.32376e+06	1.19056e+06	1.91437e+06	1.81215e+06	1.61924e+06
Acetyllysine	4.46646e+06	7.12438e+06	6.24541e+06	4.09771e+06	5.46846e+06	5.22639e+06	3.98901e+06	4.71465e+06	5.71576e+06	5.88567e+06	3.36915e+06	5.37623e+06	1.4325e+06	1.06333e+06	1.41139e+06	1.38867e+06	2.67626e+06	3.09299e+06	2.65219e+06	3.19939e+06	3.82677e+06	5.27561e+06	4.22195e+06	2.93234e+06	1.56752e+06	1.11585e+06	1.48422e+06	1.22384e+06	1.79612e+06	2.23082e+06	2.57793e+06	2.95137e+06	2.2214e+06	2.24632e+06	2.93981e+06	2.66091e+06	1.02789e+06	1.58491e+06	1.6042e+06	1.23725e+06
N-acetyl-glutamine	1.63776e+07	1.49543e+07	1.44044e+07	1.18827e+07	1.45504e+07	1.30076e+07	1.25672e+07	1.27048e+07	1.86234e+07	1.93975e+07	5.50679e+06	1.35984e+07	5.79708e+06	5.79784e+06	6.70915e+06	5.90653e+06	5.44868e+06	5.51775e+06	5.1622e+06	5.88515e+06	1.0564e+07	1.24407e+07	1.03125e+07	8.88859e+06	8.6735e+06	8.41772e+06	8.70021e+06	8.04431e+06	6.7363e+06	7.52136e+06	7.17266e+06	8.49833e+06	5.30463e+06	5.14665e+06	6.23461e+06	5.75423e+06	5.70975e+06	5.57873e+06	6.6884e+06	6.59803e+06
Ng_Ng-dimethyl-L-arginine	1.26329e+07	1.40231e+07	1.28193e+07	1.44835e+07	1.11993e+07	1.29022e+07	1.25693e+07	1.27594e+07	9.54215e+06	9.29766e+06	8.8718e+06	9.7533e+06	1.43562e+07	1.42167e+07	1.09674e+07	8.52929e+06	9.52099e+06	1.07849e+07	1.20805e+07	9.9462e+06	1.20463e+07	1.2154e+07	1.17245e+07	1.10205e+07	1.08994e+07	1.32986e+07	1.35499e+07	1.07612e+07	1.12936e+07	1.33654e+07	1.36572e+07	1.13632e+07	1.12542e+07	1.25883e+07	1.00001e+07	1.04501e+07	1.21687e+07	1.88986e+07	1.24227e+07	9.73392e+06
Acetylcarnitine DL	3.47874e+07	4.5111e+07	3.8022e+07	5.30205e+07	3.7753e+07	4.40751e+07	4.08313e+07	4.44464e+07	4.43922e+07	3.51795e+07	5.32841e+07	4.21145e+07	6.01656e+06	7.53905e+06	8.2152e+06	7.16683e+06	5.19184e+07	4.35689e+07	4.75081e+07	4.18663e+07	3.32086e+07	3.6264e+07	3.88304e+07	4.57737e+07	1.25987e+07	1.22999e+07	1.09873e+07	1.13029e+07	5.15964e+07	4.48384e+07	4.99766e+07	4.15017e+07	5.77902e+07	4.43084e+07	4.58548e+07	4.30401e+07	9.45909e+06	7.68702e+06	8.21498e+06	8.61787e+06
tryptophan	1.60005e+08	1.89526e+08	1.88737e+08	1.95271e+08	1.7656e+08	2.11518e+08	1.99813e+08	1.96678e+08	1.36355e+08	1.55707e+08	1.55519e+08	1.60827e+08	1.36792e+08	1.37298e+08	1.51068e+08	1.16216e+08	1.62354e+08	1.71355e+08	1.80877e+08	1.68922e+08	1.71153e+08	1.83429e+08	1.8454e+08	1.73168e+08	1.20486e+08	1.19795e+08	1.37468e+08	1.2424e+08	1.7189e+08	1.90823e+08	2.08798e+08	1.88867e+08	1.86854e+08	1.94811e+08	1.89076e+08	1.82759e+08	1.24582e+08	1.45145e+08	1.3607e+08	1.18156e+08
Kynurenine	330471	412274	397733	363615	446063	499059	469496	529538	297021	346964	301053	381412	408652	432332	465610	391424	437044	393085	423907	409310	448414	532428	480415	365372	471459	437817	429908	428222	390859	471123	460446	427269	437173	391024	427502	413426	429074	414330	407333	376256
Flavone	1.52046e+06	1.71094e+06	1.66073e+06	1.2823e+06	1.72828e+06	2.00989e+06	1.88852e+06	1.92831e+06	1.62001e+06	1.97047e+06	1.69516e+06	1.72874e+06	1.58241e+06	1.51104e+06	1.73737e+06	1.61569e+06	1.90214e+06	1.85357e+06	1.87097e+06	1.72655e+06	2.04443e+06	1.80072e+06	1.96954e+06	1.73173e+06	1.94141e+06	1.64259e+06	1.56498e+06	1.68118e+06	1.9816e+06	1.85334e+06	1.83275e+06	1.69556e+06	1.72148e+06	1.5462e+06	1.66933e+06	1.63828e+06	1.74497e+06	1.4516e+06	1.69767e+06	1.66276e+06
cystathionine	412684	480629	492218	601852	477516	527017	505583	515058	291168	257442	343624	312745	86357.2	65491.5	62925.5	67224.1	435639	531998	535963	506339	501482	447965	481282	409214	551346	501614	509320	385952	568127	546067	522166	477082	509174	514108	435312	559814	274024	528985	408889	268824
Cystine	1.06594e+07	1.19943e+07	1.20227e+07	1.15695e+07	1.19906e+07	1.24559e+07	1.22656e+07	1.46292e+07	7.03628e+06	6.91047e+06	7.64305e+06	6.76935e+06	4.75095e+06	9.40583e+06	6.45304e+06	3.44607e+06	9.06769e+06	7.7404e+06	9.80579e+06	9.49138e+06	8.59194e+06	8.42977e+06	7.52315e+06	6.81491e+06	4.91564e+06	3.9178e+06	4.37034e+06	3.92649e+06	8.68801e+06	1.25502e+07	1.07126e+07	9.8977e+06	8.3506e+06	9.52112e+06	9.53901e+06	1.06401e+07	5.33803e+06	6.40625e+06	4.46052e+06	3.68546e+06
cytidine	148234	289374	299945	315711	117662	117571	114955	139753	156557	159906	107631	167069	2.58531e+06	1.83132e+06	2.60091e+06	2.61085e+06	721762	1.74827e+06	1.49219e+06	1.70741e+06	145909	753658	71748.8	84686.6	437380	475414	906087	1.17123e+06	789352	1.10887e+06	1.24383e+06	1.41267e+06	546489	752344	935599	674769	1.24002e+06	1.81385e+06	2.60054e+06	1.64377e+06
biotin	7.37656e+07	1.05774e+08	9.90937e+07	9.48074e+07	9.14163e+07	1.08257e+08	9.73031e+07	9.83403e+07	7.15266e+07	8.05994e+07	6.27752e+07	7.51765e+07	1.06513e+08	8.95362e+07	1.1428e+08	8.72635e+07	9.26966e+07	9.60925e+07	1.00927e+08	9.74935e+07	8.43593e+07	9.21019e+07	8.62174e+07	7.82367e+07	8.57959e+07	7.94668e+07	9.04589e+07	7.41057e+07	9.1485e+07	8.90824e+07	1.0657e+08	1.03071e+08	1.08056e+08	9.03393e+07	1.04945e+08	1.00614e+08	8.19456e+07	1.08164e+08	1.06061e+08	8.75564e+07
thiamine	1.11054e+08	1.25248e+08	1.12721e+08	1.47519e+08	3.76106e+08	4.86989e+08	3.82843e+08	3.68049e+08	1.23116e+08	1.06206e+08	2.94632e+08	1.46593e+08	1.09344e+09	9.4888e+08	1.02012e+09	8.72302e+08	9.25655e+08	9.33413e+08	1.00677e+09	8.54238e+08	3.50125e+08	3.84709e+08	3.87389e+08	4.75671e+08	7.3524e+08	8.75995e+08	8.61139e+08	8.47026e+08	7.61445e+08	8.89529e+08	9.6397e+08	9.03185e+08	1.00122e+09	8.65958e+08	9.11711e+08	9.29674e+08	8.72286e+08	1.09658e+09	1.07292e+09	8.96462e+08
adenosine	1.85605e+06	1.21732e+06	1.13393e+06	941100	593029	1.35831e+06	619808	637565	1.38856e+06	1.81201e+06	1.30712e+06	988350	1.19414e+07	1.41965e+07	1.33436e+07	9.87289e+06	9.67108e+06	1.1943e+07	1.19424e+07	1.09382e+07	469873	1.27033e+08	609240	335401	5.10035e+06	5.48129e+06	7.31879e+06	9.36834e+06	9.3416e+06	1.13382e+07	1.08354e+07	9.31574e+06	9.11042e+06	1.05131e+07	9.78795e+06	7.60177e+06	1.09046e+07	1.39311e+07	1.25808e+07	1.06202e+07
S-methyl-5-thioadenosine	2.07032e+06	1.89122e+06	1.80248e+06	2.33836e+06	384424	637069	572445	523316	1.72251e+06	1.93227e+06	3.01526e+06	1.91482e+06	6.54495e+06	5.54092e+06	5.52005e+06	5.70137e+06	552480	699749	523386	631013	688648	1.68748e+06	891177	1.25585e+06	538020	525187	440541	453553	532710	503085	467997	387752	705355	926129	826139	558086	2.37171e+06	2.34556e+06	1.97637e+06	1.26712e+06
CMP	245347	231718	238260	270977	207685	216131	189354	182937	201085	138885	191100	165471	822069	673672	760138	549346	313903	220100	257500	257278	172012	500044	184494	152088	246027	259368	286540	234168	227077	204961	219874	218862	204798	218487	186619	245075	318497	569249	586134	430114
dAMP	196777	129206	195374	160130	152079	212031	173583	167680	156966	188932	167978	200204	1.60693e+06	1.82944e+06	1.7687e+06	1.22259e+06	1.22977e+06	1.33256e+06	1.50582e+06	1.24955e+06	141639	170931	112132	141441	1.65653e+06	1.45232e+06	2.2656e+06	1.63008e+06	948629	1.03907e+06	958732	937406	1.50298e+06	1.70366e+06	1.6394e+06	1.4085e+06	1.30704e+06	1.85676e+06	1.53958e+06	1.21371e+06
AMP	0	0	0	0	0	0	0	0	0	0	0	0	4.43535e+07	5.29708e+07	4.69937e+07	3.0547e+07	1.17004e+07	1.44144e+07	1.64933e+07	1.41187e+07	0	6.18373e+06	0	0	8.68322e+06	1.05539e+07	1.58949e+07	1.07302e+07	7.29771e+06	1.01502e+07	8.66379e+06	6.58013e+06	7.65372e+06	7.32928e+06	8.82872e+06	6.66901e+06	2.44028e+07	5.65824e+07	3.49907e+07	2.75364e+07
GMP	0	0	0	0	0	0	0	0	0	0	0	0	1.64791e+06	984765	1.28527e+06	964019	480334	509523	497992	528594	0	545445	0	0	286860	333753	417173	378448	343381	399252	411829	387099	220148	211523	194392	207936	618411	1.4962e+06	1.29019e+06	937786
riboflavin	5.14047e+06	7.30658e+06	6.1232e+06	7.74797e+06	3.8912e+06	5.65404e+06	4.90048e+06	4.55462e+06	4.32196e+06	5.41523e+06	6.49544e+06	4.95393e+06	1.53742e+07	1.3313e+07	1.70714e+07	1.25855e+07	9.50445e+06	9.98886e+06	1.05556e+07	9.94694e+06	6.00041e+06	5.2408e+06	6.32215e+06	5.34751e+06	1.29676e+07	1.14277e+07	1.32832e+07	1.07672e+07	1.26578e+07	1.21015e+07	1.4133e+07	1.07101e+07	1.25319e+07	1.20551e+07	1.1885e+07	1.09687e+07	1.57326e+07	1.79233e+07	1.72577e+07	1.50542e+07
S-adenosyl-L-homoCysteine_pos	551926	974580	883267	640359	0	0	0	0	604286	615501	387018	558553	244480	112968	77786.2	224802	0	0	0	0	0	138768	0	0	0	0	0	0	0	0	0	0	0	0	0	0	74268.4	78564.3	50005	0
S-adenosyl-L-methionine	338956	412464	400397	512837	0	0	0	0	275084	247669	301904	307076	7.2533e+06	8.57206e+06	7.11816e+06	5.29825e+06	173893	157060	205823	188223	0	0	0	0	138989	0	149225	103569	109532	107226	130021	105589	188405	232475	172447	188404	1.83842e+06	2.9877e+06	1.98849e+06	1.80141e+06
folate	3.57854e+07	5.79999e+07	4.27724e+07	4.81296e+07	4.92236e+07	4.50556e+07	3.6075e+07	4.99409e+07	3.23452e+07	3.09889e+07	2.52578e+07	3.46021e+07	5.75822e+07	3.94228e+07	4.72071e+07	4.21638e+07	5.11933e+07	5.22494e+07	5.43642e+07	4.53369e+07	3.17365e+07	4.25644e+07	3.25066e+07	3.35255e+07	3.68314e+07	3.1821e+07	3.819e+07	3.22095e+07	4.10207e+07	3.98582e+07	3.94681e+07	5.67273e+07	3.91782e+07	4.85451e+07	4.24371e+07	4.82092e+07	3.5335e+07	5.29351e+07	7.07241e+07	4.45394e+07
pyruvate	9.53504e+06	1.17162e+07	1.18767e+07	1.22532e+07	1.4154e+07	1.57573e+07	1.57102e+07	1.53061e+07	6.54679e+06	7.12721e+06	6.50481e+06	7.31171e+06	1.43069e+07	1.22472e+07	1.32382e+07	8.63031e+06	1.64836e+06	1.2253e+06	1.53542e+06	1.32034e+06	1.2377e+07	1.17213e+07	1.10148e+07	1.20692e+07	1.03766e+07	9.37872e+06	8.46188e+06	8.21164e+06	1.98918e+06	1.72199e+06	1.78856e+06	1.59457e+06	1.99688e+06	1.03899e+06	1.3372e+06	2.00249e+06	1.10769e+07	1.20015e+07	1.00415e+07	9.24981e+06
glycerate	299621	380815	327581	328435	464422	442812	486716	474092	265879	255597	231283	300220	468310	370859	384186	308835	356452	379903	414316	427255	412198	384540	340333	364682	376229	327159	330020	306165	385689	362604	390457	391463	372220	279233	347412	400257	374859	414428	385659	364552
fumarate	1.64223e+06	2.30277e+06	2.07277e+06	2.29258e+06	883541	877828	839333	1.09911e+06	1.24173e+06	1.15992e+06	1.2303e+06	1.3627e+06	3.11214e+06	2.09249e+06	2.38383e+06	2.26391e+06	1.58795e+06	1.28918e+06	1.55036e+06	1.26092e+06	844165	863221	776250	1.03376e+06	2.03551e+06	1.59242e+06	1.97856e+06	1.65011e+06	861281	679411	831708	708137	1.54126e+06	1.03183e+06	1.23037e+06	1.58125e+06	2.42548e+06	3.51652e+06	2.84526e+06	2.6884e+06
Maleic acid	1.26382e+06	1.24455e+06	1.2171e+06	1.11431e+06	1.151e+06	1.06157e+06	1.21216e+06	1.17081e+06	1.58041e+06	1.33947e+06	1.37308e+06	1.31727e+06	2.20668e+06	2.23943e+06	2.27916e+06	1.97439e+06	1.87739e+06	1.88491e+06	1.88787e+06	1.86905e+06	1.12863e+06	1.10559e+06	1.3409e+06	1.29954e+06	2.21357e+06	2.31424e+06	2.25456e+06	2.39062e+06	1.76972e+06	1.84195e+06	1.84165e+06	1.42525e+06	1.8095e+06	1.9595e+06	1.77056e+06	1.76418e+06	2.55606e+06	2.18761e+06	2.19236e+06	2.61512e+06
succinate	2.6755e+06	3.37127e+06	2.92697e+06	3.10777e+06	7.51564e+06	8.11746e+06	8.5405e+06	9.32007e+06	1.28391e+06	902711	1.06342e+06	1.10795e+06	2.38913e+08	1.86231e+08	1.75065e+08	1.5826e+08	1.05232e+08	8.99739e+07	1.07579e+08	1.01298e+08	7.66154e+06	8.18147e+06	7.00076e+06	7.62723e+06	1.6034e+08	1.44011e+08	1.5548e+08	1.48408e+08	1.02257e+08	9.89734e+07	1.03641e+08	9.63972e+07	1.05965e+08	7.82162e+07	9.93508e+07	9.84833e+07	1.73085e+08	2.13846e+08	1.88525e+08	1.52658e+08
nicotinate	2.2397e+06	2.49527e+06	2.76106e+06	2.37216e+06	2.75143e+07	3.07474e+07	3.45354e+07	3.19616e+07	2.15801e+06	2.07807e+06	2.16708e+06	2.2625e+06	2.4239e+07	1.98057e+07	2.12829e+07	1.70946e+07	1.36137e+07	1.65173e+07	1.41309e+07	1.69924e+07	2.76364e+07	2.69984e+07	2.45566e+07	2.56584e+07	1.99258e+07	1.95219e+07	2.13179e+07	2.20395e+07	2.84997e+07	2.63299e+07	2.92753e+07	2.76978e+07	1.82808e+07	1.27297e+07	1.52053e+07	1.82837e+07	2.1647e+07	2.5902e+07	2.39454e+07	1.85221e+07
taurine	3.5057e+06	3.72728e+06	3.31141e+06	3.39218e+06	3.25989e+06	4.23224e+06	3.6132e+06	3.00328e+06	3.36409e+06	3.00974e+06	2.43239e+06	2.98034e+06	3.62818e+06	2.78789e+06	2.60925e+06	2.5498e+06	2.5021e+06	3.77309e+06	3.83517e+06	3.61716e+06	2.71072e+06	3.34071e+06	2.34499e+06	2.60702e+06	2.2492e+06	2.09921e+06	2.41689e+06	2.53889e+06	3.78935e+06	3.43711e+06	4.56566e+06	3.1815e+06	3.41218e+06	2.90972e+06	3.51257e+06	3.2928e+06	2.49584e+06	2.68186e+06	2.95682e+06	2.55007e+06
Pyroglutamic acid	230220	273933	271956	268020	291359	284229	297475	271475	186105	215717	138248	229978	167061	172721	178509	140457	177159	204395	230474	202292	234496	264548	247231	203329	153427	130014	164333	150383	203205	205218	211204	203356	192650	156287	175292	200543	142030	176500	160136	129113
Citraconic acid	7.1278e+06	7.13342e+06	7.39781e+06	6.67108e+06	6.40592e+06	5.86131e+06	6.87384e+06	6.75858e+06	7.98919e+06	7.14018e+06	6.7183e+06	7.50005e+06	7.9443e+06	7.06903e+06	7.83617e+06	9.50314e+06	1.04639e+07	8.98855e+06	8.72838e+06	8.15069e+06	8.32697e+06	8.24051e+06	6.7173e+06	6.74138e+06	8.4662e+06	8.19117e+06	8.3675e+06	1.01124e+07	7.74794e+06	7.57805e+06	7.13748e+06	6.46188e+06	7.54463e+06	7.5658e+06	7.88603e+06	7.65965e+06	8.44958e+06	7.95581e+06	7.94969e+06	8.94663e+06
N-Acetyl-L-alanine	2.31954e+06	2.90088e+06	2.44882e+06	2.51392e+06	2.02951e+06	2.13686e+06	2.20481e+06	2.1013e+06	2.18703e+06	2.08977e+06	956079	1.72856e+06	1.66188e+06	1.06591e+06	1.12317e+06	1.1457e+06	1.05526e+06	1.10274e+06	1.22825e+06	1.17341e+06	1.90584e+06	1.93049e+06	1.69236e+06	1.73252e+06	1.32737e+06	1.24441e+06	1.45227e+06	1.24222e+06	1.27838e+06	1.1413e+06	1.25285e+06	1.16929e+06	975218	874316	952431	1.1763e+06	1.42273e+06	1.86908e+06	1.48276e+06	1.2114e+06
Hydroxyisocaproic acid	934519	1.15194e+06	1.0181e+06	1.00201e+06	1.86765e+08	2.05639e+08	2.08846e+08	2.19133e+08	1.0163e+06	864055	838638	989548	6.9324e+06	5.85826e+06	6.92541e+06	5.76308e+06	6.683e+06	7.31524e+06	7.83924e+06	7.04467e+06	1.68556e+08	1.75605e+08	1.62308e+08	1.58574e+08	5.37432e+07	5.31732e+07	5.88356e+07	5.89047e+07	7.68449e+07	7.18204e+07	7.83115e+07	7.29546e+07	6.90088e+06	5.87419e+06	6.21846e+06	7.18646e+06	6.19988e+06	7.90293e+06	7.38883e+06	6.13413e+06
malate	1.64995e+07	2.25682e+07	1.98513e+07	2.17806e+07	8.15432e+06	8.94983e+06	8.51709e+06	9.16804e+06	1.21319e+07	1.11475e+07	1.14404e+07	1.30441e+07	2.12396e+07	1.42418e+07	1.48637e+07	1.3819e+07	7.71741e+06	6.58251e+06	8.03415e+06	7.23261e+06	9.07049e+06	8.74927e+06	7.9108e+06	9.01735e+06	1.47878e+07	1.23973e+07	1.46612e+07	1.27217e+07	5.80162e+06	4.5571e+06	5.61392e+06	4.89548e+06	7.26865e+06	4.79973e+06	5.88123e+06	7.00361e+06	1.66982e+07	2.4577e+07	2.13114e+07	2.00138e+07
hypoxanthine	4.8161e+06	5.03997e+06	5.3436e+06	5.24032e+06	0	0	0	0	4.97816e+06	5.12438e+06	5.20601e+06	5.63942e+06	77959.5	64323.3	61254	52810.3	56369.9	52422.3	47471.4	45237.1	0	28283.1	0	0	47929.1	51644.6	72124	80608.9	49302.7	41015.6	44886.3	57584.4	72694.3	42416.8	45578.9	40610.6	37489.9	54851.1	73178.3	85067
p-hydroxybenzoate	0	0	0	0	0	0	0	0	0	0	0	0	655873	597676	651672	543294	1.09293e+06	979950	1.43023e+06	1.25621e+06	0	0	0	0	783715	741074	805840	791656	1.0579e+06	905516	1.05965e+06	1.06168e+06	1.03668e+06	973864	1.0259e+06	1.17743e+06	715744	862278	849152	663684
a-ketoglutarate	2.15366e+06	2.86547e+06	3.01656e+06	2.92404e+06	2.16047e+07	1.9805e+07	2.02846e+07	2.09013e+07	1.95262e+06	1.61151e+06	1.76336e+06	2.13653e+06	2.58473e+07	1.95236e+07	1.95738e+07	1.78347e+07	4.11427e+07	3.71764e+07	4.5348e+07	4.15101e+07	1.49719e+07	1.60099e+07	1.40245e+07	1.4957e+07	2.43938e+07	2.04518e+07	2.33684e+07	2.43902e+07	4.89393e+07	4.23085e+07	4.37182e+07	4.10226e+07	4.19554e+07	3.29249e+07	3.81491e+07	4.22321e+07	2.22563e+07	2.94998e+07	2.44973e+07	2.0781e+07
3-methylphenylacetic acid	844633	681731	908407	994718	613224	548601	549951	544054	930654	785567	1.26778e+06	1.00265e+06	477164	826869	890182	869223	768133	708835	685638	776984	486575	642160	581346	787557	725875	814562	847506	755884	617121	749052	589363	793535	684021	1.10977e+06	774023	729560	743514	769283	657277	704162
xanthine	4.93446e+06	5.64158e+06	5.19045e+06	5.39226e+06	0	0	0	0	4.76247e+06	4.04845e+06	4.12649e+06	4.75875e+06	346635	275748	323221	303013	310218	367784	382083	350257	38437	184320	0	0	285941	271340	303883	351915	241671	261152	270319	251248	192733	184703	156241	204458	268968	355012	343703	327916
2_3-dihydroxybenzoic acid	0	0	0	0	0	0	0	0	0	0	0	0	626466	468216	532469	450175	0	0	0	0	0	0	0	0	472845	315678	165245	227223	0	0	0	0	0	0	0	0	541563	607899	531929	594634
orotate	2.18457e+06	2.40743e+06	2.1655e+06	2.07531e+06	0	0	0	0	1.40844e+06	1.33634e+06	1.51606e+06	1.81761e+06	1.2848e+07	1.10406e+07	1.15554e+07	1.0553e+07	1.05543e+07	9.6256e+06	9.48182e+06	1.04878e+07	0	0	0	0	2.74322e+06	2.38304e+06	2.75228e+06	2.65078e+06	6.33711e+06	5.53803e+06	6.2014e+06	6.56385e+06	1.22908e+07	9.68998e+06	9.91872e+06	1.24885e+07	1.00152e+07	1.11335e+07	1.0404e+07	1.01775e+07
allantoin	2.114e+06	2.42461e+06	2.19294e+06	2.00274e+06	2.02675e+06	2.2615e+06	2.2809e+06	2.00322e+06	1.7337e+06	1.81591e+06	1.77133e+06	1.96897e+06	2.90621e+06	2.7969e+06	2.69386e+06	2.24121e+06	2.40553e+06	2.82138e+06	2.94564e+06	2.82916e+06	1.8978e+06	1.99663e+06	1.83743e+06	1.97604e+06	2.34367e+06	2.60628e+06	2.56155e+06	2.72247e+06	2.93056e+06	3.09325e+06	2.7847e+06	2.6942e+06	2.61254e+06	2.24194e+06	2.56148e+06	2.9773e+06	2.53797e+06	2.6859e+06	2.43346e+06	2.31244e+06
phenylpyruvate	296660	333947	301507	367017	2.04188e+06	2.30304e+06	2.24402e+06	2.26745e+06	315594	223369	385238	334872	4.77729e+06	4.59898e+06	4.80758e+06	4.11913e+06	4.41309e+06	4.22273e+06	4.65083e+06	3.94424e+06	1.93362e+06	2.15203e+06	1.81066e+06	1.93917e+06	5.99431e+06	5.03972e+06	5.57265e+06	5.88329e+06	5.2132e+06	4.57204e+06	5.02109e+06	4.7687e+06	4.7296e+06	4.15432e+06	3.83426e+06	4.52771e+06	5.11358e+06	5.9861e+06	5.4934e+06	5.04935e+06
Phenyllactic acid	68858.8	97211.5	79983.9	63970.4	1.2004e+07	1.30455e+07	1.31e+07	1.36982e+07	69312.5	60435	57823.9	77313.4	3.25782e+06	2.94724e+06	3.12508e+06	2.91866e+06	2.17141e+06	2.36617e+06	2.48103e+06	2.27551e+06	1.07316e+07	1.13857e+07	1.07343e+07	1.05679e+07	4.02422e+06	4.04394e+06	4.32883e+06	4.52119e+06	3.32088e+06	2.97466e+06	3.34082e+06	3.27591e+06	2.18617e+06	1.99253e+06	2.01274e+06	2.47811e+06	3.04796e+06	3.62674e+06	3.44134e+06	3.25882e+06
phosphoenolpyruvate	0	0	0	0	71981.2	57314.7	53682.9	50273.4	0	0	0	0	299377	141756	118818	121332	47348.5	48754.9	55454.6	52358.3	33292.9	51086.6	46830	46551.1	187430	130279	140315	111360	64375.1	35424.3	68684	64275.2	63480.1	41697.8	42638.1	51961	244526	248695	169838	149128
Uric acid	441762	749765	501020	441274	1.60437e+06	952094	920159	923772	650985	575041	505053	625949	2.77129e+07	2.02518e+07	1.9464e+07	1.94255e+07	1.5705e+06	1.3077e+06	1.90533e+06	1.28694e+06	556897	586109	558491	412014	1.46721e+07	1.00386e+07	3.47545e+06	4.89733e+06	3.18323e+06	1.96445e+06	1.78297e+06	1.29871e+06	2.8821e+06	1.66616e+06	1.82651e+06	2.14249e+06	2.05339e+07	2.12695e+07	1.95807e+07	1.83818e+07
dihydroxy-acetone-phosphate	34662.1	35370.8	43047.5	31938.7	207009	191429	185392	218641	26953.7	17339.7	23981.3	18656.5	224242	409536	443419	152989	281928	215958	331881	294381	70782.3	92513.5	72756.8	40456.1	114883	280479	111419	183455	281454	297342	373589	309247	258179	124293	237322	282672	96380.2	174215	159609	255457
sn-glycerol-3-phosphate	309892	468749	407796	394899	980449	1.14753e+06	1.12551e+06	1.2967e+06	331037	249369	231091	313009	1.95067e+06	1.4363e+06	1.52855e+06	1.26304e+06	1.43119e+06	1.40975e+06	1.61968e+06	1.62506e+06	660677	719727	618518	628347	1.17536e+06	1.05281e+06	1.24261e+06	1.1847e+06	1.56682e+06	1.39832e+06	1.72387e+06	1.57723e+06	1.29172e+06	1.13475e+06	1.30089e+06	1.40828e+06	1.24713e+06	1.56527e+06	1.3602e+06	1.17309e+06
aconitate	1.32491e+06	2.21049e+06	1.63294e+06	1.87321e+06	1.54477e+06	1.74971e+06	1.66032e+06	1.81883e+06	1.40697e+06	966931	919263	1.34118e+06	7.59236e+06	4.1344e+06	4.30282e+06	3.79091e+06	2.27529e+06	2.36879e+06	2.99234e+06	2.67207e+06	1.30443e+06	1.47328e+06	1.20162e+06	1.24223e+06	3.46119e+06	3.35213e+06	3.65821e+06	3.38347e+06	2.73094e+06	1.75977e+06	3.0916e+06	2.61733e+06	2.14512e+06	1.81719e+06	2.09756e+06	2.50218e+06	4.58128e+06	5.43185e+06	4.44908e+06	3.81128e+06
N-carbamoyl-L-aspartate_neg	90718.8	117777	106398	115360	2.00505e+06	2.09908e+06	2.07949e+06	2.2473e+06	73883.2	55081.1	50069.6	58124.9	1.02449e+07	7.719e+06	8.07151e+06	8.04524e+06	1.16495e+06	1.08813e+06	1.19681e+06	1.3981e+06	1.64623e+06	1.6953e+06	1.48598e+06	1.58736e+06	6.63891e+06	2.6532e+06	5.49094e+06	4.12381e+06	1.42399e+06	1.19274e+06	1.44094e+06	1.27453e+06	1.2887e+06	928032	1.14447e+06	1.38426e+06	7.22151e+06	8.80944e+06	8.95317e+06	6.42337e+06
myo-inositol	7.20156e+06	9.00512e+06	8.24023e+06	9.02867e+06	8.73715e+06	8.67794e+06	8.21383e+06	8.55585e+06	6.39536e+06	5.44906e+06	5.63351e+06	6.45747e+06	1.04683e+07	8.34811e+06	8.85904e+06	7.78292e+06	7.98518e+06	8.04398e+06	8.77096e+06	8.24565e+06	6.92719e+06	7.46051e+06	7.0786e+06	7.34657e+06	7.22648e+06	6.24859e+06	6.72192e+06	7.13437e+06	8.93527e+06	7.88624e+06	8.7228e+06	7.928e+06	7.40312e+06	6.26614e+06	7.29416e+06	8.01563e+06	7.70606e+06	8.84177e+06	8.16065e+06	7.93348e+06
hydroxyphenylpyruvate	35453.3	54311.2	58337	69532.4	187818	168489	180529	171535	47115.8	42504.8	66262.1	30693.5	883437	803110	867945	702222	752346	607933	576927	484508	141642	149214	121422	156179	970082	709683	847987	826886	1.33727e+06	1.02844e+06	1.03536e+06	792673	1.28474e+06	983854	977040	1.03706e+06	1.10498e+06	1.1959e+06	1.00478e+06	916112
homocysteic acid	71245.7	76999.2	70768.7	91840.8	70317.6	83921	77166.9	82217.5	49969.5	54624	52734.7	54623.3	232036	83207.6	72497.1	74293.3	83936.9	76323.1	112980	90027.7	66337.6	80834.2	69253.5	78518.9	86283.7	79231.7	82227.7	67326	99889.9	71814.8	112423	88109.7	83508.2	64020.9	62084.7	86893.6	73560.4	111545	91608	77042.5
4-Pyridoxic acid	467243	706584	592167	587308	606163	610988	620454	720911	532263	507201	509382	505135	749489	595366	578969	618875	573166	662945	628130	630319	578615	657718	540242	534054	634032	581329	593539	563366	563551	552774	777007	567761	561531	511806	509161	533606	742184	666961	664766	664230
citrate-isocitrate	7.28059e+06	1.55586e+07	1.18158e+07	1.19273e+07	9.70738e+06	9.87728e+06	1.04604e+07	1.13545e+07	9.4284e+06	7.03246e+06	7.35021e+06	9.13897e+06	6.81355e+07	1.33491e+07	1.42453e+07	1.452e+07	8.63105e+06	9.1566e+06	1.06663e+07	1.10757e+07	9.68468e+06	9.05598e+06	9.16765e+06	9.09787e+06	1.42721e+07	9.71635e+06	1.39377e+07	9.87547e+06	9.83878e+06	6.58418e+06	1.07198e+07	8.44964e+06	7.67551e+06	5.81428e+06	7.51339e+06	8.62005e+06	2.39633e+07	3.42969e+07	1.84017e+07	1.42342e+07
D-gluconate	1.76297e+07	1.88129e+07	1.71974e+07	1.98012e+07	3.42033e+07	3.38738e+07	3.41963e+07	3.14334e+07	1.63783e+07	1.47752e+07	1.51321e+07	1.54512e+07	4.05518e+06	2.79555e+06	2.69212e+06	2.4485e+06	4.97459e+06	5.24934e+06	4.42284e+06	5.23193e+06	2.99852e+07	3.04441e+07	2.93523e+07	3.00587e+07	3.4655e+06	2.40288e+06	3.57782e+06	3.59381e+06	5.35161e+06	4.94955e+06	5.56979e+06	5.03327e+06	4.74852e+06	4.34304e+06	5.33187e+06	5.28687e+06	3.12668e+06	3.85688e+06	3.5875e+06	2.89384e+06
Xanthurenic acid	809014	1.03423e+06	984413	1.03344e+06	890220	956428	929543	1.03074e+06	748718	725383	772311	826446	722901	570571	604784	613248	727865	872215	824718	818515	848395	932958	904288	888858	523951	465884	554605	566206	867739	767612	909601	814378	776152	728767	674159	815265	552760	630492	586645	526026
lipoate	506126	626557	580376	676616	491798	595572	571068	566605	390336	441921	483779	459755	492159	428576	479399	481073	472152	654733	617844	512809	493967	620924	507739	485653	445147	354713	426421	530379	530363	519073	602134	610230	567020	463193	502232	560724	457006	519822	564363	530904
thymidine	323230	335860	515807	453854	0	0	0	0	323219	266263	294321	410960	0	0	0	0	0	0	0	0	0	0	0	0	0	0	0	0	0	0	0	0	0	0	0	0	0	0	0	0
inosine	990300	1.04018e+06	1.17269e+06	1.17432e+06	24315.1	38578.5	28591.2	29548.8	936883	938755	906951	1.00853e+06	123625	102925	104427	91830	119242	161100	142887	146179	36507.3	52546.8	32274.7	30976.4	74784.8	76690.6	94572	118554	112360	133361	131505	142174	83696.3	99968.4	87809.5	104228	100407	139693	133240	118581
xanthosine	725052	740239	714540	677327	0	0	0	0	646189	533151	500922	686614	9.51619e+06	9.68959e+06	1.04226e+07	8.75526e+06	9.75019e+06	8.87172e+06	9.5231e+06	9.24916e+06	0	88845.9	0	0	5.30477e+06	5.28083e+06	5.69755e+06	6.57418e+06	8.47948e+06	7.38148e+06	8.60329e+06	7.27309e+06	1.07196e+07	8.48802e+06	8.84407e+06	1.02381e+07	8.94438e+06	1.0188e+07	1.00264e+07	7.23382e+06
dTMP_neg	0	0	0	0	351994	402300	378742	299152	0	0	0	0	408572	346415	352269	296884	95074.2	119972	125058	151970	369173	372868	314207	272003	416541	400290	392014	364626	167985	130922	174203	160383	150702	151715	176868	173301	309646	384724	323420	285256
cyclic-AMP	0	0	0	0	0	0	0	0	0	0	0	0	195681	376865	254526	280457	135915	148359	125186	134981	0	0	0	0	248997	252919	270199	234314	103602	109887	138780	123393	134026	113422	121627	136779	319416	323555	307093	296822
trehalose	839115	936081	927293	954919	510584	686765	740342	658713	703168	616244	656807	710684	200298	161264	164639	115304	377086	408669	380942	454022	569170	1.54144e+06	486845	543232	153458	150347	146007	149860	161982	164622	200946	185052	393616	354029	353987	356062	178370	219690	151710	146674
2-hydroxygluterate	306001	302059	295552	277521	889728	868978	825255	829977	277685	174199	232490	228239	4.76753e+07	4.10824e+07	3.85574e+07	3.82251e+07	2.81093e+07	2.67684e+07	2.93831e+07	2.97738e+07	678451	683576	632196	641215	3.7835e+07	3.69154e+07	3.9067e+07	3.99579e+07	2.83865e+07	2.71784e+07	3.10693e+07	2.97244e+07	2.74644e+07	2.1883e+07	2.90056e+07	2.41465e+07	3.83107e+07	4.77702e+07	4.21778e+07	3.67129e+07
